# Supplementary material for: Cardiometabolic multimorbidity and symptoms of common mental disorders in a primary healthcare system for low-income urban population in Pakistan
Source: PLOS Glob Public Health. 2025 Sep 9;5(9):e0005140. doi: 10.1371/journal.pgph.0005140 (PMC12419600; doi:10.1371/journal.pgph.0005140)
Supplement: S1 Data — (XLSX) [file pgph.0005140.s001.xlsx]

## Sheet: Data - Cardiometabolic Multimor
record_id	subject_id	type_of_visit	reason_of_clinic_visit	acute_presenting_problem___1	acute_presenting_problem___2	acute_presenting_problem___3	acute_presenting_problem___4	acute_presenting_problem___5	acute_presenting_problem___6	acute_presenting_problem___7	specify_others_acute	chronic_presenting_problem___1	chronic_presenting_problem___2	chronic_presenting_problem___3	chronic_presenting_problem___4	chronic_presenting_problem___5	chronic_presenting_problem___6	chronic_presenting_problem___7	chronic_presenting_problem___8	chronic_presenting_problem___9	chronic_presenting_problem___11	chronic_presenting_problem___10	specify_others_chronic	age_in_years	sex	mother_tongue	others_language	religion	others_religion	marital_status	educational_status	others_education	employment_status	household_income	others_income	mode_of_payment	housing	number_of_family_members	do_you_have_a_phone	specify_phone	access_to_internet	youtube_whatsapp___1	youtube_whatsapp___2	youtube_whatsapp___3	others_internet_access	hypertension___1	hypertension___2	hypertension___3	diabetes___1
1	1001	2	2	0	0	0	0	0	0	0		1	1	0	0	0	0	0	0	0	1	0		60	0	4		1		3	1		5	3		1	1	10	0		0	0	0	0		0	0	0	1
2	1002	2	2	0	0	0	0	0	0	0		0	1	0	0	0	0	0	0	0	1	0		69	0	4		1		3	1		5	3		1	2	3	0		0	0	0	0		0	0	0	1
3	1003	2	1	0	0	0	0	0	0	1	Legs numbness, Headache	0	0	0	0	0	0	0	0	0	0	0		68	1	1		1		2	2		8	4		1	1	4	0		0	0	0	0		0	0	0	0
4	1004	1	1	0	0	0	0	0	1	0		0	0	0	0	0	0	0	0	0	0	0		42	0	4		1		2	1		5	4		1	1	7	0		0	0	0	0		0	1	0	0
5	1005	2	2	0	0	0	0	0	0	0		1	1	0	0	0	0	0	0	0	1	0		72	0	3		1		3	1		5	4		1	2	18	0		0	0	0	0		1	0	0	1
6	1006	2	2	0	0	0	0	0	0	0		1	1	0	0	0	0	0	0	0	1	0		49	0	1		1		2	3		5	5		1	1	9	0		0	0	0	0		1	0	0	0
7	1007	1	1	0	1	1	0	0	0	0		0	0	0	0	0	0	0	0	0	0	0		36	0	4		1		2	1		5	9		1	2	8	0		0	0	0	0		0	1	0	0
8	1008	2	2	0	0	0	0	0	0	0		1	1	0	0	0	0	0	0	0	1	0		76	1	1		1		2	5		8	9		1	2	3	1	1	1	0	1	0		0	0	0	1
9	1009	2	2	0	0	0	0	0	0	0		1	0	1	0	0	0	0	0	0	1	0		58	0	4		1		2	1		8	3		1	2	13	0		0	0	0	0		0	1	0	0
10	1010	1	2	0	0	0	0	0	0	0		1	1	0	0	0	0	0	0	0	1	1	Stomach Problem	60	0	4		1		3	1		5	4		1	2	20	0		0	0	0	0		0	1	0	1
11	1011	2	1	1	0	1	0	1	0	1	Headache	0	0	0	0	0	0	0	0	0	0	0		43	0	4		1		2	1		5	3		1	2	5	0		0	0	0	0		0	0	0	0
12	1012	2	1	1	1	1	0	0	1	0		0	0	0	0	0	0	0	0	0	0	0		32	0	4		1		2	1		5	3		1	1	7	0		0	0	0	0		0	1	0	0
13	1013	2	1	1	1	1	0	1	0	0		0	0	0	0	0	0	0	0	0	0	0		42	0	4		1		3	1		5	1		1	2	4	0		0	0	0	0		0	0	0	0
14	1014	2	2	0	0	0	0	0	0	0		1	0	1	0	0	0	0	0	1	1	0		50	0	4		1		3	1		5	9		1	2	7	0		0	0	0	0		0	0	0	0
15	1015	2	1	1	1	0	0	1	0	0		0	0	0	0	0	0	0	0	0	0	0		56	0	4		1		3	1		5	4		1	1	5	0		0	0	0	0		0	0	0	0
16	1016	2	2	0	0	0	0	0	0	0		1	1	1	0	0	0	0	0	0	1	0		42	0	4		1		2	1		5	1		1	2	6	1	1	0	0	0	0		0	1	1	0
17	1017	2	2	0	0	0	0	0	0	0		0	1	1	0	0	0	0	0	0	1	0		55	1	1		1		2	5		7	3		1	2	6	1	1	1	1	1	0		0	0	0	0
18	1018	2	2	0	0	0	0	0	0	0		1	1	0	0	0	0	0	0	0	1	0		62	1	1		1		3	2		2	4		1	2	13	1	2	0	0	0	0		0	1	0	0
19	1019	2	2	0	0	0	0	0	0	0		0	1	0	0	0	0	0	0	0	1	0		64	1	4		1		3	3		8	9		1	2	7	1	1	1	0	1	0		0	0	0	0
20	1020	2	2	0	0	0	0	0	0	0		1	1	0	0	0	0	0	0	0	1	1	Rheumatologic disease	64	1	4		1		3	2		8	3		1	1	7	1	2	0	0	0	0		0	0	0	0
21	1021	2	2	0	0	0	0	0	0	0		1	1	1	0	0	0	0	0	0	1	0		68	1	4		1		3	2		8	3		1	1	7	1	2	0	0	0	0		0	0	0	0
22	1022	2	2	0	0	0	0	0	0	0		1	1	1	0	0	0	0	0	0	1	0		53	1	1		1		2	4		3	5		1	1	30	1	2	0	0	0	0		0	1	0	1
23	1023	2	2	0	0	0	0	0	0	0		1	1	1	0	0	0	0	0	0	1	0		35	0	7	Kohistani	1		3	1		5	1		1	1	3	0		0	0	0	0		1	1	0	1
24	1024	2	2	0	0	0	0	0	0	0		1	1	0	0	0	0	0	0	0	1	0		62	1	4		1		3	1		8	3		1	2	6	1	2	0	0	0	0		1	1	0	1
25	1025	2	2	0	0	0	0	0	0	0		1	1	1	0	0	0	0	0	1	1	0		37	0	4		1		3	2		5	3		1	2	6	1	2	0	0	0	0		1	0	0	0
26	1026	2	2	0	0	0	0	0	0	0		1	1	0	0	0	0	0	0	0	1	0		31	0	4		1		2	2		5	3		1	2	12	0		0	0	0	0		0	0	0	0
27	1027	2	2	0	0	0	0	0	0	0		1	1	1	0	0	0	0	0	0	1	0		49	0	7	Bangali	1		2	1		5	1		1	2	3	0		1	1	1	0		0	0	0	0
28	1028	2	2	0	0	0	0	0	0	0		1	1	1	0	0	0	0	0	0	1	0		61	1	4		1		2	3		3	3		1	1	6	1	2	0	0	0	0		0	1	0	1
29	1029	2	2	0	0	0	0	0	0	0		1	1	1	0	0	0	0	0	0	1	1	Rheumatologic disease	65	0	2		1		2	2		5	3		1	1	9	1	2	0	0	0	0		1	0	0	1
30	1030	2	2	0	0	0	0	0	0	0		1	1	1	0	0	0	0	0	0	1	1	Rheumatologic disease	52	0	4		1		3	1		5	3		1	1	6	0		0	0	0	0		0	0	0	0
31	1031	2	2	0	0	0	0	0	0	0		1	1	0	0	0	0	0	0	1	1	0		47	0	4		1		2	1		5	4		1	1	7	1	1	1	1	1	0		0	1	0	0
32	1032	2	2	0	0	0	0	0	0	0		1	1	0	0	0	0	0	0	0	1	1	Rheumatologic disease, Piles	39	0	4		1		2	1		5	3		1	2	5	0		0	0	0	0		0	1	0	0
33	1033	1	2	0	0	0	0	0	0	0		0	1	0	0	0	0	0	0	0	1	0		57	1	1		1		2	2		3	9		1	1	12	0		0	0	0	0		0	0	0	1
34	1034	2	2	0	0	0	0	0	0	0		1	1	1	0	0	0	0	0	0	1	1	Thyroid	53	0	4		1		2	1		5	3		1	1	15	0		0	0	0	0		0	0	0	0
35	1035	2	2	0	0	0	0	0	0	0		1	1	1	0	0	0	1	0	0	1	0		50	0	4		1		2	1		5	4		1	1	7	0		0	0	0	0		0	0	0	1
36	1036	2	2	0	0	0	0	0	0	0		1	1	0	0	0	0	0	0	0	1	0		68	1	4		1		2	2		8	3		1	1	10	0		0	0	0	0		0	0	0	0
37	1037	2	1	1	0	0	0	0	0	1	Cough, Typhoid	0	0	0	0	0	0	0	0	0	0	0		64	0	4		1		3	2		5	3		1	2	7	0		0	0	0	0		0	0	0	0
38	1038	2	2	0	0	0	0	0	0	0		1	1	0	0	0	0	0	0	0	1	0		57	0	4		1		3	1		5	3		1	2	6	0		0	0	0	0		0	1	0	1
39	1039	2	2	0	0	0	0	0	0	0		1	1	0	0	0	0	0	0	0	1	0		53	0	1		1		2	1		5	3		1	1	5	0		0	0	0	0		0	0	0	0
40	1040	2	2	0	0	0	0	0	0	0		1	1	1	0	0	0	0	0	1	1	1	Skin infection	45	0	1		1		2	3		5	3		1	2	4	0		0	0	0	0		0	0	0	0
41	1041	2	2	0	0	0	0	0	0	0		1	1	1	0	0	0	0	0	0	1	0		46	0	1		1		2	4		5	9		1	2	7	1	1	1	1	1	0		0	1	0	1
42	1042	2	2	0	0	0	0	0	0	0		0	1	1	0	0	0	0	0	0	1	0		51	0	4		1		3	1		5	3		1	2	7	0		0	0	0	0		0	0	0	0
43	1043	2	2	0	0	0	0	0	0	0		1	1	0	0	0	0	0	0	0	1	0		63	0	4		1		2	1		5	3		1	1	12	0		0	0	0	0		1	0	0	1
44	1044	2	2	0	0	0	0	0	0	0		1	1	0	1	0	0	0	0	1	1	0		65	0	2		1		2	1		5	9		1	1	8	0		0	0	0	0		0	0	0	0
45	1045	2	2	0	0	0	0	0	0	0		1	1	1	0	0	0	0	0	1	1	0		36	0	4		1		3	1		5	1		1	2	6	1	2	0	0	0	0		1	1	0	1
46	1046	2	2	0	0	0	0	0	0	0		0	1	0	0	0	0	0	0	0	1	0		60	1	1		1		2	2		8	1		1	2	4	1	2	0	0	0	0		0	0	0	0
47	1047	2	2	0	0	0	0	0	0	0		0	1	0	0	0	0	0	0	0	1	0		70	1	4		1		2	4		8	3		1	1	2	1	2	0	0	0	0		0	0	0	0
48	1048	2	1	0	0	1	0	1	0	0		0	0	0	0	0	0	0	0	0	0	0		41	0	4		1		2	1		5	3		1	2	9	0		0	0	0	0		1	1	0	0
49	1049	2	2	0	0	0	0	0	0	0		0	1	0	0	0	0	0	0	0	1	0		40	0	1		1		2	3		5	3		1	1	4	0		0	0	0	0		0	0	0	0
50	1050	2	2	0	0	0	0	0	0	0		1	1	0	0	0	0	0	0	0	1	0		58	0	1		1		2	1		5	3		1	1	6	0		0	0	0	0		1	0	0	1
51	1051	2	2	0	0	0	0	0	0	0		1	1	1	0	0	0	0	0	0	1	0		45	0	4		1		2	1		5	3		1	2	6	0		0	0	0	0		0	0	0	0
52	1052	2	2	0	0	0	0	0	0	0		1	1	1	0	1	0	0	0	0	1	0		50	0	1		1		2	5		5	5		1	2	5	0		0	0	0	0		1	1	0	1
53	1053	2	2	0	0	0	0	0	0	0		1	1	1	0	0	0	0	0	0	1	0		47	0	4		1		2	1		5	3		1	1	12	1	2	0	0	0	0		1	0	0	0
54	1054	2	2	0	0	0	0	0	0	0		1	1	1	0	1	0	0	0	1	1	0		50	0	2		1		2	2		5	3		1	1	7	1	2	0	0	0	0		1	1	0	1
55	1055	2	2	0	0	0	0	0	0	0		1	1	1	0	0	0	0	1	1	1	1	Rheumatologic disease	48	0	4		1		2	1		5	3		1	2	11	0		0	0	0	0		1	0	0	1
56	1056	2	2	0	0	0	0	0	0	0		1	1	0	0	0	0	0	0	0	1	1	Stomach Acidity	75	1	7	Bangali	1		2	1		8	3		1	1	3	1	2	0	0	0	0		1	0	0	1
57	1057	2	2	0	0	0	0	0	0	0		1	1	0	0	0	0	0	0	0	1	0		42	1	4		1		2	3		2	4		1	2	7	1	2	0	0	0	0		1	1	0	1
58	1058	1	1	1	1	0	0	0	0	0		0	0	0	0	0	0	0	0	0	0	0		43	1	4		1		2	1		2	3		1	2	7	1	2	0	0	0	0		0	0	0	0
59	1059	2	2	0	0	0	0	0	0	0		0	1	1	0	0	0	0	0	0	1	1	Stomach problem	60	0	4		1		2	1		5	3		1	1	7	0		0	0	0	0		1	1	0	1
60	1060	2	2	0	0	0	0	0	0	0		1	1	0	0	0	0	0	0	0	1	1	Fever	66	1	1		1		3	2		8	1		1	1	1	1	2	0	0	0	0		0	1	0	0
61	1061	2	1	1	1	0	0	0	1	0		0	0	0	0	0	0	0	0	0	0	0		32	0	1		1		2	5		5	4		1	2	5	1	1	1	1	1	0		0	0	0	0
62	1062	2	1	0	0	1	0	0	0	0		0	0	0	0	0	0	0	0	0	0	0		43	1	4		1		2	1		2	4		1	2	5	1	1	1	1	1	0		1	0	0	0
63	1063	2	2	0	0	0	0	0	0	0		1	1	1	0	0	0	0	0	0	1	1	Stomach Problem	43	0	4		1		3	1		5	1		1	2	3	0		0	0	0	0		1	0	0	1
64	1064	2	1	1	1	0	0	1	0	0		0	0	0	0	0	0	0	0	0	0	0		38	0	4		1		2	1		5	3		1	2	11	0		0	0	0	0		1	0	0	1
65	1065	2	2	0	0	0	0	0	0	0		1	1	0	0	0	0	0	0	1	1	0		63	0	1		1		3	2		5	4		1	2	7	0		0	0	0	0		0	0	0	0
66	1066	2	2	0	0	0	0	0	0	0		1	1	1	0	0	0	0	0	0	1	0		47	0	1		1		2	1		5	3		1	2	5	0		0	0	0	0		1	1	0	1
67	1067	2	2	0	0	0	0	0	0	0		1	1	0	0	0	0	0	0	0	1	0		55	1	1		1		2	3		8	4		1	2	4	1	2	0	0	0	0		0	0	0	0
68	1068	2	2	0	0	0	0	0	0	0		0	1	0	0	0	0	1	0	0	1	0		49	1	6		1		2	1		8	3		1	1	4	1	2	0	0	0	0		0	0	0	1
69	1069	2	2	0	0	0	0	0	0	0		1	1	1	0	0	0	0	0	0	1	0		57	1	4		1		2	4		8	9		1	1	15	1	2	1	1	1	0		0	1	0	0
70	1070	2	2	0	0	0	0	0	0	0		1	1	1	0	0	0	0	0	1	1	1	C/O Joints pains, runny nose referral patient	56	0	1		1		3	1		5	3		1	2	3	0		0	0	0	0		0	0	0	0
71	1071	2	2	0	0	0	0	0	0	0		1	1	1	0	0	0	0	0	0	1	0		52	0	4		1		2	1		5	3		1	1	6	0		0	0	0	0		0	1	0	0
72	1072	2	2	0	0	0	0	0	0	0		1	1	0	0	0	0	0	0	0	1	0		67	0	4		1		3	1		8	9		1	1	8	0		0	0	0	0		0	0	0	0
73	1073	2	2	0	0	0	0	0	0	0		1	1	1	1	0	0	0	0	1	1	0		59	0	1		1		2	1		5	4		1	1	10	0		0	0	0	0		0	1	0	1
74	1074	2	2	0	0	0	0	0	0	0		0	1	0	0	0	0	0	0	0	1	0		37	1	2		3		2	1		2	3		1	2	4	1	2	0	0	0	0		0	0	0	0
75	1075	1	2	0	0	0	0	0	0	0		1	1	0	0	0	0	0	0	0	1	0		65	0	1		1		2	1		5	4		1	2	3	1	1	1	1	1	0		0	1	0	0
76	1076	2	2	0	0	0	0	0	0	0		1	1	1	1	0	0	0	0	1	1	1	Musculoskeletal Problem	45	0	4		1		2	1		5	9		1	1	22	0		0	0	0	0		1	1	1	1
77	1077	2	2	0	0	0	0	0	0	0		0	1	0	0	0	0	0	0	0	1	1	Stomach Problem	45	0	4		1		2	1		5	3		1	2	11	1	2	0	0	0	0		1	1	0	1
78	1078	2	2	0	0	0	0	0	0	0		1	1	1	0	0	0	0	0	1	1	0		51	0	4		1		2	1		5	4		1	1	7	0		0	0	0	0		0	1	0	0
79	1079	2	2	0	0	0	0	0	0	0		1	0	1	0	0	0	0	0	1	1	1	Stomach Problem	49	0	4		1		2	1		5	3		1	2	7	0		0	0	0	0		1	0	0	0
80	1080	2	2	0	0	0	0	0	0	0		1	1	1	0	0	0	0	0	0	1	0		61	1	1		1		2	3		8	4		1	1	8	0		0	0	0	0		0	0	0	0
81	1081	2	2	0	0	0	0	0	0	0		1	1	1	0	0	0	0	0	0	1	0		57	0	1		1		2	1		5	4		1	1	8	0		0	0	0	0		0	0	0	0
82	1082	2	2	0	0	0	0	0	0	0		1	1	1	0	0	0	0	0	1	1	1	Gastroenteritis	65	0	4		1		4	1		5	9		1	1	7	0		0	0	0	0		0	0	0	0
83	1083	2	2	0	0	0	0	0	0	0		1	1	0	0	0	0	0	0	0	1	0		56	0	4		1		2	1		5	1		1	1	4	0		0	0	0	0		0	1	0	1
84	1084	2	2	0	0	0	0	0	0	0		1	1	1	0	0	0	1	0	0	1	0		60	0	4		1		3	1		5	1		1	2	6	0		0	0	0	0		0	1	0	1
85	1085	2	2	0	0	0	0	0	0	0		1	1	1	0	0	0	0	0	0	1	0		45	0	4		1		2	1		5	9		1	2	4	0		0	0	0	0		0	0	0	0
86	1086	2	2	0	0	0	0	0	0	0		1	1	1	0	0	0	0	0	1	1	1	Stomach Problem	74	0	4		1		2	1		5	3		1	1	6	0		0	0	0	0		0	0	0	1
87	1087	2	2	0	0	0	0	0	0	0		1	1	0	0	0	0	0	0	0	1	0		42	0	4		1		2	1		5	3		1	2	10	0		0	0	0	0		1	1	0	0
88	1088	2	2	0	0	0	0	0	0	0		1	1	1	0	0	0	0	0	0	1	0		51	1	7	Hindko	1		2	3		2	3		1	1	6	1	2	0	0	0	0		1	0	0	1
89	1089	2	1	1	0	1	0	1	0	0		0	0	0	0	0	0	0	0	0	0	0		46	0	4		1		3	1		5	3		1	2	12	0		0	0	0	0		1	1	0	1
90	1090	2	2	0	0	0	0	0	0	0		1	1	1	0	0	0	0	0	0	1	0		50	0	1		1		2	2		5	3		1	1	5	1	2	0	0	0	0		0	1	0	1
91	1091	2	2	0	0	0	0	0	0	0		1	1	1	0	0	0	0	0	0	1	0		49	0	4		1		2	1		5	3		1	1	8	0		0	0	0	0		0	0	0	0
92	1092	2	1	0	0	0	1	0	0	0		0	0	0	0	0	0	0	0	0	0	0		40	0	4		1		2	3		5	3		1	1	13	0		0	0	0	0		0	0	0	0
93	1093	2	2	0	0	0	0	0	0	0		1	1	0	0	0	0	0	0	0	1	0		53	0	4		1		2	1		5	3		1	2	8	0		0	0	0	0		0	1	0	1
94	1094	2	2	0	0	0	0	0	0	0		0	1	0	0	0	0	0	0	0	1	1	Rheumatologic disease	51	0	4		1		2	1		5	3		1	1	3	0		0	0	0	0		1	0	0	1
95	1095	2	2	0	0	0	0	0	0	0		1	1	0	0	0	0	0	0	1	1	0		53	0	4		1		2	1		5	3		1	1	8	0		0	0	0	0		0	0	0	0
96	1096	2	2	0	0	0	0	0	0	0		1	1	0	0	0	0	0	0	0	1	0		60	0	4		1		3	1		5	1		1	2	2	0		0	0	0	0		0	0	0	0
97	1097	2	2	0	0	0	0	0	0	0		1	0	1	0	0	0	0	0	0	1	0		66	1	4		1		2	1		8	3		1	1	8	1	2	0	0	0	0		1	0	0	0
98	1098	2	2	0	0	0	0	0	0	0		1	1	0	0	0	0	0	0	0	1	1	Skin Infection	62	0	4		1		2	1		5	3		1	1	8	0		0	0	0	0		1	0	0	1
99	1099	2	2	0	0	0	0	0	0	0		1	1	0	0	0	0	0	0	0	1	0		52	0	4		1		2	1		5	3		1	1	13	0		0	0	0	0		1	0	0	1
100	1100	2	2	0	0	0	0	0	0	0		1	1	1	1	0	0	0	0	0	1	0		52	0	4		1		2	1		5	3		1	2	8	0		0	0	0	0		1	0	0	1
101	1101	2	2	0	0	0	0	0	0	0		1	1	0	0	0	0	0	0	1	1	0		34	0	4		1		2	2		5	3		1	1	4	1	1	1	1	1	0		1	0	0	1
102	1102	2	2	0	0	0	0	0	0	0		1	1	0	0	0	0	0	0	0	1	0		62	0	1		1		2	1		5	3		1	1	12	0		0	0	0	0		0	0	0	0
103	1103	2	2	0	0	0	0	0	0	0		1	1	1	0	0	0	0	0	0	1	0		38	0	4		1		2	1		5	3		1	1	8	0		0	0	0	0		0	1	0	0
104	1104	2	2	0	0	0	0	0	0	0		1	0	0	0	0	0	0	0	0	1	0		45	0	4		1		2	1		5	3		1	2	5	0		0	0	0	0		1	0	0	0
105	1105	2	2	0	0	0	0	0	0	0		1	1	0	0	0	0	0	0	0	1	0		33	0	4		1		2	2		5	9		1	1	19	1	2	1	1	1	0		0	1	1	0
106	1106	2	2	0	0	0	0	0	0	0		0	0	0	0	0	0	0	0	0	0	1	Hernia	35	0	4		1		2	2		5	3		1	2	5	1	2	0	0	0	0		1	0	0	1
107	1107	2	2	0	0	0	0	0	0	0		1	1	1	0	0	0	0	1	0	1	1	Piles	52	1	4		1		2	3		8	4		1	2	9	1	2	1	1	1	0		1	1	0	1
108	1108	2	2	0	0	0	0	0	0	0		1	1	0	0	0	0	0	0	0	1	1	Backache	60	0	4		1		2	1		5	3		1	1	6	0		0	0	0	0		0	0	0	0
109	1109	2	2	0	0	0	0	0	0	0		1	1	1	0	0	0	0	0	0	1	0		65	0	4		1		2	1		5	3		1	1	8	0		0	0	0	0		0	1	0	0
110	1110	2	2	0	0	0	0	0	0	0		1	0	1	0	0	0	0	0	0	1	0		48	0	4		1		2	1		5	3		1	2	4	0		0	0	0	0		1	1	0	1
111	1111	2	2	0	0	0	0	0	0	0		1	1	1	0	0	0	0	0	0	1	0		60	1	1		1		2	6		2	3		1	1	4	1	1	1	1	1	1		1	0	0	1
112	1112	2	2	0	0	0	0	0	0	0		1	1	1	0	0	0	0	0	0	1	0		51	0	4		1		2	1		5	3		1	1	12	0		0	0	0	0		0	0	0	0
113	1113	2	2	0	0	0	0	0	0	0		1	1	0	0	0	0	0	0	0	1	0		47	1	4		1		2	3		2	4		1	2	10	1	1	1	1	1	0		1	0	0	1
114	1114	2	1	0	0	1	1	0	1	0		0	0	0	0	0	0	0	0	0	0	0		68	0	4		1		3	1		5	3		1	2	3	0		0	0	0	0		0	0	0	0
115	1115	1	1	1	1	0	0	1	0	1	HTN	0	0	0	0	0	0	0	0	0	0	0		52	1	1		1		2	6		1	4		1	1	7	1	2	1	1	1	0		0	0	0	0
116	1116	2	2	0	0	0	0	0	0	0		1	1	0	0	0	0	0	0	0	1	0		35	0	1		1		2	3		5	4		1	2	4	0		0	0	0	0		1	1	0	1
117	1117	1	2	0	0	0	0	0	0	0		1	0	0	0	0	0	0	0	0	1	0		30	0	4		1		2	3		5	4		1	2	5	0		1	1	1	1		0	1	0	0
118	1118	2	1	0	1	1	0	1	0	1	HTN	0	0	0	0	0	0	0	0	0	0	0		42	0	4		1		3	3		5	4		1	2	4	0		0	0	0	0		0	0	0	0
119	1119	2	1	1	0	1	0	0	0	0		0	0	0	0	0	0	0	0	0	0	0		56	0	4		1		3	1		5	1		1	1	5	0		0	0	0	0		1	0	0	0
120	1120	2	1	0	0	1	0	0	0	0		0	0	0	0	0	0	0	0	0	0	0		44	0	4		1		2	4		5	4		1	1	7	0		0	0	0	0		0	0	0	0
121	1121	2	2	0	0	0	0	0	0	0		1	1	0	1	0	0	0	0	0	1	0		76	0	4		1		3	1		5	1		1	2	2	0		0	0	0	0		0	0	0	1
122	1122	2	2	0	0	0	0	0	0	0		0	1	0	0	0	0	0	0	0	1	0		37	0	4		1		2	1		5	3		1	2	6	0		0	0	0	0		0	0	0	1
123	1123	2	1	0	0	0	0	0	0	1	Cystitis	0	0	0	0	0	0	0	0	0	0	0		48	1	4		1		2	1		2	3		1	1	10	1	2	0	0	0	0		0	0	0	0
124	1124	2	1	0	0	0	0	0	1	0		0	0	0	0	0	0	0	0	0	0	0		40	0	4		1		2	1		5	3		1	2	6	1	2	0	0	0	0		1	0	0	0
125	1125	2	2	0	0	0	0	0	0	0		0	1	1	0	0	0	0	0	0	1	0		55	1	1		1		2	2		1	4		1	2	5	1	1	1	1	1	1		0	0	0	0
126	1126	2	1	0	1	0	0	0	0	0		0	0	0	0	0	0	0	0	0	0	0		37	0	4		1		2	1		5	3		1	1	9	0		0	0	0	0		0	1	0	0
127	1127	2	2	0	0	0	0	0	0	0		1	1	0	0	0	0	0	0	0	1	0		44	0	1		1		2	1		5	3		1	1	4	1	2	0	0	0	0		0	0	0	1
128	1128	2	2	0	0	0	0	0	0	0		1	1	0	0	0	0	0	0	1	1	0		54	1	4		1		2	1		8	3		1	1	5	1	2	0	0	0	0		0	0	0	0
129	1129	2	2	0	0	0	0	0	0	0		1	1	0	0	0	0	0	0	0	1	0		43	0	1		1		2	1		5	3		1	2	6	0		0	0	0	0		0	0	0	0
130	1130	2	2	0	0	0	0	0	0	0		0	1	0	0	0	0	0	0	0	1	0		57	0	4		1		2	1		5	1		1	1	5	1	2	0	0	0	0		0	1	0	1
131	1131	2	2	0	0	0	0	0	0	0		1	1	0	0	0	0	0	0	0	1	0		52	0	4		1		3	1		5	1		1	2	1	0		0	0	0	0		0	0	0	0
132	1132	2	1	1	1	1	0	0	0	0		0	0	0	0	0	0	0	0	0	0	0		33	0	4		1		2	1		5	3		1	1	11	0		0	0	0	0		1	1	1	0
133	1133	2	2	0	0	0	0	0	0	0		0	1	0	0	0	0	0	0	0	1	0		61	0	4		1		2	1		5	3		1	2	5	0		0	0	0	0		0	0	0	0
134	1134	2	2	0	0	0	0	0	0	0		1	1	0	0	0	0	0	0	0	1	0		53	0	7	Hindko	1		2	1		5	3		1	1	4	1	2	0	0	0	0		1	1	0	0
135	1135	2	1	1	1	0	0	0	0	0		0	0	0	0	0	0	0	0	0	0	0		55	0	1		1		2	1		5	3		1	2	11	1	2	0	0	0	0		1	1	0	0
136	1136	1	1	0	1	1	0	1	0	0		0	0	0	0	0	0	0	0	0	0	0		42	0	4		1		1	1		5	1		1	1	6	1	2	0	0	0	0		1	1	0	1
137	1137	2	2	0	0	0	0	0	0	0		0	1	0	0	0	0	0	0	0	1	0		42	0	1		1		2	1		5	3		1	2	5	0		0	0	0	0		1	1	0	1
138	1138	2	2	0	0	0	0	0	0	0		0	1	0	0	0	0	0	0	0	1	0		55	0	1		1		3	2		3	3		1	1	1	1	2	0	0	0	0		1	0	0	1
139	1139	2	2	0	0	0	0	0	0	0		1	1	1	0	0	0	0	0	0	1	0		49	0	4		1		2	1		5	3		1	2	4	0		0	0	0	0		1	1	0	0
140	1140	2	2	0	0	0	0	0	0	0		1	1	0	0	0	0	0	0	0	1	0		65	1	4		1		2	2		8	4		1	1	6	1	2	0	0	0	0		0	0	0	0
141	1141	2	2	0	0	0	0	0	0	0		1	1	0	0	0	0	0	0	0	1	0		57	0	4		1		2	1		5	4		1	1	7	0		0	0	0	0		0	0	1	0
142	1142	2	2	0	0	0	0	0	0	0		1	1	0	0	0	0	0	0	0	1	0		50	0	4		1		2	1		5	9		1	1	6	1	2	0	0	0	0		0	0	0	0
143	1143	2	2	0	0	0	0	0	0	0		0	1	0	0	0	0	0	0	0	1	0		41	0	1		1		2	5		3	4		1	1	6	1	2	0	0	0	0		1	1	0	1
144	1144	1	2	0	0	0	0	0	0	0		1	1	0	0	0	0	0	0	0	1	0		63	0	1		1		3	1		3	2		1	1	6	1	2	0	0	0	0		0	1	0	0
145	1145	2	1	1	1	0	0	0	0	0		0	0	0	0	0	0	0	0	0	0	0		37	0	4		1		2	2		5	3		1	2	7	1	2	0	0	0	0		0	0	0	0
146	1146	2	2	0	0	0	0	0	0	0		1	1	1	0	0	0	0	0	0	1	0		56	0	4		1		2	2		5	9		1	1	5	0		0	0	0	0		0	0	0	0
147	1147	1	1	0	0	0	0	1	1	0		0	0	0	0	0	0	0	0	0	0	0		40	0	4		1		2	3		5	4		1	2	7	1	2	0	0	0	0		0	1	0	0
148	1148	2	2	0	0	0	0	0	0	0		1	0	0	0	0	0	0	0	0	1	0		60	0	4		1		4	1		5	3		1	1	8	0		0	0	0	0		1	0	0	0
149	1149	2	2	0	0	0	0	0	0	0		1	1	1	0	0	0	0	0	0	1	0		64	1	1		1		2	3		8	4		1	2	9	1	2	0	0	0	0		0	0	0	1
150	1150	2	2	0	0	0	0	0	0	0		1	1	0	0	0	0	0	0	0	1	0		45	0	1		1		2	1		6	2		1	2	4	0		0	0	0	0		0	0	0	0
151	1151	1	2	0	0	0	0	0	0	0		1	1	0	0	0	0	0	0	0	1	0		39	0	4		1		2	2		5	3		1	2	8	0		0	0	0	0		1	1	0	0
152	1152	2	2	0	0	0	0	0	0	0		1	1	0	0	0	0	0	0	0	1	0		46	0	4		1		2	1		5	9		1	2	6	0		0	0	0	0		0	0	0	0
153	1153	2	1	0	0	0	1	0	0	0		0	0	0	0	0	0	0	0	0	0	0		40	0	4		1		2	1		5	4		1	2	6	0		0	0	0	0		1	0	0	1
154	1154	2	2	0	0	0	0	0	0	0		1	1	1	0	0	0	0	0	0	1	1	Stomach Problem	56	0	4		1		2	1		5	3		1	1	12	0		0	0	0	0		1	1	0	1
155	1155	2	2	0	0	0	0	0	0	0		1	1	1	0	0	0	0	0	0	1	0		61	1	4		1		2	1		8	4		1	1	10	1	2	0	0	0	0		1	0	0	1
156	1156	2	1	1	0	1	1	0	0	0		0	0	0	0	0	0	0	0	0	0	0		34	0	4		1		2	2		5	4		1	1	20	1	1	1	1	1	0		0	1	0	0
157	1157	2	2	0	0	0	0	0	0	0		0	1	0	0	0	0	0	0	0	1	0		49	0	4		1		2	1		5	3		1	1	7	0		0	0	0	0		1	0	0	1
158	1158	2	1	1	1	0	0	0	0	0		0	0	0	0	0	0	0	0	0	0	0		44	1	1		1		2	4		2	4		1	2	6	1	2	0	0	0	0		0	1	0	0
159	1159	1	1	0	0	0	0	0	1	0		0	0	0	0	0	0	0	0	0	0	0		30	0	4		1		2	4		5	4		1	2	5	0		1	1	1	0		0	0	0	0
160	1160	1	1	0	0	1	0	1	0	0		0	0	0	0	0	0	0	0	0	0	0		50	0	4		1		2	1		5	3		1	2	6	1	2	0	0	0	0		1	1	0	1
161	1161	1	1	0	1	0	0	0	0	1	known hyperthyroidism on neomercazol from outside	0	0	0	0	0	0	0	0	0	0	0		35	0	4		1		2	1		5	3		1	2	5	0		0	0	0	0		0	1	1	0
162	1162	2	2	0	0	0	0	0	0	0		1	1	1	0	0	0	0	0	0	1	0		48	0	4		1		2	1		5	3		1	2	2	0		0	0	0	0		0	1	0	0
163	1163	1	1	0	0	1	1	0	0	0		0	0	0	0	0	0	0	0	0	0	0		51	1	1		1		2	6		2	5		1	2	4	1	1	1	1	1	1		0	0	0	0
164	1164	2	2	0	0	0	0	0	0	0		1	1	0	0	0	0	0	0	0	1	0		48	0	4		1		2	1		5	3		1	1	7	0		0	0	0	0		1	1	0	1
165	1165	1	1	1	1	1	1	1	0	0		0	0	0	0	0	0	0	0	0	0	0		38	1	4		1		2	1		3	3		1	1	9	1	2	1	1	1	0		1	1	0	1
166	1166	2	1	1	1	0	0	0	0	0		0	0	0	0	0	0	0	0	0	0	0		30	0	4		1		2	1		5	3		1	1	6	0		0	0	0	0		0	1	0	1
167	1167	2	2	0	0	0	0	0	0	0		1	0	1	0	0	0	0	0	0	1	0		50	0	4		1		2	1		5	3		1	2	7	0		0	0	0	0		0	1	0	0
168	1168	2	1	0	0	1	0	1	0	0		0	0	0	0	0	0	0	0	0	0	0		50	0	4		1		2	1		5	3		1	2	5	0		0	0	0	0		0	0	0	0
169	1169	2	2	0	0	0	0	0	0	0		0	1	0	0	0	0	0	0	0	1	0		57	0	7	Hindko	1		2	1		5	3		1	2	10	0		0	0	0	0		0	0	0	0
170	1170	2	1	0	0	0	0	0	1	0		0	0	0	0	0	0	0	0	0	0	0		33	0	4		1		2	3		5	9		1	1	6	1	2	0	0	0	0		1	1	0	1
171	1171	2	1	1	0	1	0	1	0	0		0	0	0	0	0	0	0	0	0	0	0		34	0	4		1		2	1		5	3		1	2	6	0		0	0	0	0		1	1	0	1
172	1172	2	1	1	1	1	0	0	0	0		0	0	0	0	0	0	0	0	0	0	0		36	0	4		1		2	1		5	9		1	2	6	0		0	0	0	0		0	0	0	0
173	1173	2	1	0	0	0	1	0	0	0		0	0	0	0	0	0	0	0	0	0	0		40	0	4		1		2	1		5	3		1	2	6	0		0	0	0	0		0	0	0	0
174	1174	2	2	0	0	0	0	0	0	0		0	1	0	0	0	0	0	0	0	1	0		33	0	4		1		2	3		5	3		1	2	5	0		0	0	0	0		1	0	0	1
175	1175	2	1	0	1	1	0	1	0	0		0	0	0	0	0	0	0	0	0	0	0		50	0	4		1		2	1		5	3		1	1	8	0		0	0	0	0		1	1	0	1
176	1176	1	2	0	0	0	0	0	0	0		0	1	0	0	0	0	0	0	0	1	0		43	0	4		1		2	1		5	4		1	1	6	0		0	0	0	0		0	1	0	1
177	1177	2	1	0	0	0	1	1	0	0		0	0	0	0	0	0	0	0	0	0	0		41	0	4		1		2	3		5	4		1	1	9	0		0	0	0	0		0	0	0	0
178	1178	2	2	0	0	0	0	0	0	0		0	1	1	0	0	0	0	0	0	1	0		42	0	4		1		2	1		5	4		1	1	11	0		0	0	0	0		0	1	0	0
179	1179	1	2	0	0	0	0	0	0	0		1	0	0	0	0	0	0	0	0	1	0		46	0	4		1		2	1		5	3		1	1	7	0		0	0	0	0		1	0	0	1
180	1180	2	1	0	0	0	1	0	0	0		0	0	0	0	0	0	0	0	0	0	0		56	1	4		1		2	3		8	3		1	2	5	0		0	0	0	0		0	0	0	0
181	1181	2	2	0	0	0	0	0	0	0		1	1	0	0	0	0	0	0	1	1	0		68	1	4		1		2	1		3	4		1	1	6	1	2	0	0	0	0		1	0	0	1
182	1182	1	2	0	0	0	0	0	0	0		1	1	0	0	0	0	0	0	1	1	0		59	0	4		1		3	1		5	4		1	1	4	1	2	0	0	0	0		1	0	0	0
183	1183	2	2	0	0	0	0	0	0	0		1	1	0	0	0	0	0	0	0	1	1	UTI	57	0	4		1		2	1		5	3		1	2	4	0		0	0	0	0		0	1	0	0
184	1184	2	1	1	0	0	0	0	1	0		0	0	0	0	0	0	0	0	0	0	0		35	0	4		1		2	1		5	3		1	2	8	0		0	0	0	0		0	1	0	0
185	1185	2	2	0	0	0	0	0	0	0		1	1	0	0	0	0	0	0	0	1	1	Skin infection	77	0	4		1		3	1		5	9		1	2	6	0		0	0	0	0		1	0	0	1
186	1186	2	2	0	0	0	0	0	0	0		0	1	0	0	0	0	0	0	0	1	0		40	0	2		3		2	1		5	9		1	1	8	0		0	0	0	0		0	0	0	1
187	1187	2	2	0	0	0	0	0	0	0		1	1	1	0	0	0	0	0	0	1	0		65	0	1		1		3	1		5	9		1	1	7	0		0	0	0	0		0	0	0	0
188	1188	1	1	0	1	0	1	0	0	0		0	0	0	0	0	0	0	0	0	0	0		32	0	4		1		2	4		5	9		1	1	9	1	2	0	0	0	0		0	1	0	0
189	1189	1	1	0	0	0	0	1	0	0		0	0	0	0	0	0	0	0	0	0	0		30	0	1		1		2	4		5	3		1	1	5	0		0	0	0	0		0	1	0	0
190	1190	1	1	0	0	0	1	0	0	0		0	0	0	0	0	0	0	0	0	0	0		35	0	4		1		2	1		5	3		1	2	7	0		0	0	0	0		0	0	0	0
191	1191	2	2	0	0	0	0	0	0	0		0	1	0	0	0	0	0	0	0	1	1	Rheumatologic disease	35	0	4		1		2	2		5	3		1	2	3	0		0	0	0	0		0	1	0	0
192	1192	2	2	0	0	0	0	0	0	0		1	1	0	0	0	0	0	0	0	1	0		51	0	4		1		3	1		5	3		1	1	6	0		0	0	0	0		0	0	0	0
193	1193	2	1	1	0	1	0	0	0	0		0	0	0	0	0	0	0	0	0	0	0		30	0	4		1		2	1		5	3		1	2	5	0		0	0	0	0		0	0	0	0
194	1194	2	2	0	0	0	0	0	0	0		0	1	0	0	0	0	0	0	0	1	1	endometrioma	31	0	4		1		2	1		5	9		1	1	8	0		0	0	0	0		0	0	0	0
195	1195	2	2	0	0	0	0	0	0	0		1	1	1	0	0	0	0	0	0	1	0		45	0	1		1		2	1		5	4		1	1	6	1	2	0	0	0	0		0	1	0	0
196	1196	2	1	1	0	1	0	0	0	0		0	0	0	0	0	0	0	0	0	0	0		55	0	4		1		2	1		5	3		1	2	4	1	2	0	0	0	0		0	1	0	1
197	1197	2	1	0	0	1	1	0	0	0		0	0	0	0	0	0	0	0	0	0	0		35	0	4		1		2	1		5	3		1	1	8	0		0	0	0	0		0	1	1	0
198	1198	1	1	0	1	0	0	0	0	0		0	0	0	0	0	0	0	0	0	0	0		38	0	4		1		2	4		5	3		1	1	9	0		0	0	0	0		0	0	0	0
199	1199	2	2	0	0	0	0	0	0	0		1	1	0	0	0	0	0	0	0	1	0		50	0	4		1		3	1		5	3		1	1	8	0		0	0	0	0		0	0	0	0
200	1200	2	2	0	0	0	0	0	0	0		1	1	0	0	0	0	0	0	0	1	1	Typhoid	33	0	4		1		1	1		5	9		1	2	9	0		0	0	0	0		0	0	0	0
201	1201	2	2	0	0	0	0	0	0	0		1	1	1	0	0	0	0	0	0	1	0		48	0	4		1		2	3		5	3		1	2	4	1	2	0	0	0	0		0	0	0	0
202	1202	2	2	0	0	0	0	0	0	0		1	1	0	1	0	0	0	0	0	1	0		57	1	4		1		2	2		2	4		1	1	9	1	1	1	1	1	1		1	0	0	0
203	1203	2	2	0	0	0	0	0	0	0		0	1	1	0	0	0	0	0	0	1	0		47	0	2		1		2	3		3	3		1	2	3	1	2	0	0	0	0		0	1	0	0
204	1204	2	2	0	0	0	0	0	0	0		0	1	0	0	0	0	0	0	0	1	0		51	0	4		1		2	1		5	4		1	2	7	0		0	0	0	0		1	0	0	0
205	1205	2	2	0	0	0	0	0	0	0		0	1	0	0	0	0	0	0	0	1	0		43	1	4		1		2	7		3	3		1	1	2	1	2	0	0	0	0		0	0	0	1
206	1206	2	1	0	1	1	1	0	0	0		0	0	0	0	0	0	0	0	0	0	0		37	0	4		1		2	1		5	3		1	1	7	0		0	0	0	0		1	1	0	0
207	1207	1	1	0	0	1	0	0	1	0		0	0	0	0	0	0	0	0	0	0	0		32	0	4		1		2	1		5	3		1	2	13	0		0	0	0	0		0	1	0	0
208	1208	1	1	0	1	1	0	0	0	0		0	0	0	0	0	0	0	0	0	0	0		46	0	1		1		2	1		5	4		1	2	5	0		0	0	0	0		0	0	0	0
209	1209	1	1	0	1	0	0	1	0	0		0	0	0	0	0	0	0	0	0	0	0		63	1	4		1		2	1		6	3		1	1	8	1	2	0	0	0	0		1	1	0	1
210	1210	1	2	0	0	0	0	0	0	0		1	1	0	1	0	0	1	0	1	1	0		55	1	2		1		2	2		8	1		1	2	2	0		0	0	0	0		0	0	0	1
211	1211	2	2	0	0	0	0	0	0	0		0	1	0	0	0	0	0	0	0	1	0		34	0	4		1		2	1		5	9		1	2	7	0		0	0	0	0		1	1	0	1
212	1212	1	1	0	0	0	1	0	0	0		0	0	0	0	0	0	0	0	0	0	0		42	1	4		1		2	3		2	3		1	2	6	1	2	0	0	0	0		0	0	0	0
213	1213	2	1	1	1	1	0	1	0	0		0	0	0	0	0	0	0	0	0	0	0		44	0	4		1		2	3		5	3		1	2	7	0		0	0	0	0		1	0	0	0
214	1214	1	1	0	1	1	0	0	0	0		0	0	0	0	0	0	0	0	0	0	0		32	1	4		1		2	7		7	1		1	2	3	1	2	0	0	0	0		0	0	0	0
215	1215	1	2	0	0	0	0	0	0	0		0	0	0	1	1	0	0	0	0	1	0		42	0	1		1		2	5		5	9		1	1	3	0		0	0	0	0		1	1	0	0
216	1216	2	2	0	0	0	0	0	0	0		1	1	0	0	0	0	0	0	0	1	0		60	0	1		1		3	1		5	1		1	1	2	0		0	0	0	0		0	0	0	0
217	1217	2	2	0	0	0	0	0	0	0		1	1	0	0	0	0	0	0	0	1	0		59	0	4		1		2	1		5	1		1	2	5	0		0	0	0	0		1	0	0	1
218	1218	2	2	0	0	0	0	0	0	0		1	1	0	0	0	0	0	0	0	1	0		50	0	4		1		2	2		5	3		1	2	4	1	2	0	0	0	0		1	0	0	1
219	1219	2	1	0	1	1	0	1	0	0		0	0	0	0	0	0	0	0	0	0	0		55	1	1		1		2	2		2	3		1	1	6	1	2	0	0	0	0		0	0	0	0
220	1220	2	2	0	0	0	0	0	0	0		1	1	1	0	0	0	0	0	0	1	0		55	0	1		1		2	2		5	4		1	1	7	0		0	0	0	0		1	1	0	1
221	1221	2	2	0	0	0	0	0	0	0		1	1	0	0	0	0	0	0	0	1	0		64	1	4		1		2	1		8	1		1	2	2	1	2	0	0	0	0		0	0	0	0
222	1222	2	1	1	0	1	0	1	0	0		0	0	0	0	0	0	0	0	0	0	0		36	0	4		1		2	1		5	3		1	2	6	0		0	0	0	0		0	1	0	0
223	1223	1	1	0	0	0	0	1	0	0		0	0	0	0	0	0	0	0	0	0	0		73	0	4		1		2	1		5	9		1	1	5	0		0	0	0	0		1	0	0	1
224	1224	2	1	1	1	0	0	1	0	0		0	0	0	0	0	0	0	0	0	0	0		38	0	4		1		2	1		5	1		1	1	7	0		0	0	0	0		1	1	0	0
225	1225	2	1	1	0	0	1	0	0	0		0	0	0	0	0	0	0	0	0	0	0		41	0	4		1		2	1		5	9		1	2	6	0		0	0	0	0		1	1	1	1
226	2226	2	2	0	0	0	0	0	0	0		1	0	0	0	0	0	0	0	0	1	0		35	0	4		1		2	7		5	1		1	2	5	0		0	0	0	0		0	1	0	0
227	2227	2	1	1	0	0	1	0	0	0		0	0	0	0	0	0	0	0	0	0	0		33	0	7	Hindko	1		2	1		5	3		1	1	6	0		0	0	0	0		1	1	0	0
228	2228	2	2	0	0	0	0	0	0	0		0	1	0	0	0	0	0	0	0	1	0		61	1	4		1		2	2		8	3		1	2	7	1	2	0	0	0	0		0	1	0	1
229	2229	2	2	0	0	0	0	0	0	0		0	1	0	0	0	0	0	0	0	1	0		60	0	4		1		2	1		5	9		1	1	7	0		0	0	0	0		1	1	0	1
230	2230	2	1	1	1	0	1	1	0	0		0	0	0	0	0	0	0	0	0	0	0		39	0	4		1		2	1		5	9		1	2	6	1	2	0	0	0	0		1	1	0	1
231	2231	2	2	0	0	0	0	0	0	0		0	1	0	0	0	0	0	0	0	1	1	headache	65	1	1		1		2	2		8	3		1	1	3	1	2	0	0	0	0		1	0	0	1
232	2232	2	2	0	0	0	0	0	0	0		0	1	0	0	0	0	0	0	1	1	0		43	0	4		1		2	1		5	3		1	1	8	0		0	0	0	0		0	0	0	0
233	2233	1	1	0	0	1	0	1	0	0		0	0	0	0	0	0	0	0	0	0	0		33	0	4		1		2	7		5	9		1	1	5	0		0	0	0	0		0	0	0	0
234	2234	2	2	0	0	0	0	0	0	0		1	1	0	0	0	0	0	0	0	1	0		45	0	7	Hindko	1		2	1		5	3		1	1	7	0		0	0	0	0		0	0	0	0
235	2235	2	2	0	0	0	0	0	0	0		0	1	0	0	0	0	0	0	0	1	1	Gastroenteritis problem	44	0	7	Hindko	1		2	1		5	3		1	2	7	0		0	0	0	0		0	0	0	1
236	2236	2	2	0	0	0	0	0	0	0		0	1	0	0	0	1	0	0	0	1	1	Low-frequency hearing loss, Gastroenteritis problem	78	0	4		1		3	1		5	9		1	2	1	0		0	0	0	0		0	0	0	0
237	2237	2	2	0	0	0	0	0	0	0		0	1	0	0	0	0	1	0	0	1	1	Pain in legs	49	0	1		1		2	1		5	3		1	1	4	0		0	0	0	0		0	0	0	0
238	2238	2	2	0	0	0	0	0	0	0		1	1	1	0	0	1	0	0	0	1	1	Gastroenteritis problem, woman's health problem	43	0	1		1		2	3		5	3		1	2	3	0		0	0	0	0		0	0	0	0
239	2239	2	2	0	0	0	0	0	0	0		1	1	0	0	0	0	1	0	0	1	0		63	0	4		1		3	1		5	1		1	1	4	0		0	0	0	0		0	0	0	0
240	2240	2	2	0	0	0	0	0	0	0		0	1	1	0	0	0	0	0	0	1	1	Skin infection	41	0	7	Hindko	1		2	1		5	3		1	1	5	0		0	0	0	0		0	0	0	0
241	2241	2	1	1	1	1	0	1	0	0		0	0	0	0	0	0	0	0	0	0	0		31	0	2		1		2	4		5	3		1	1	7	1	2	0	0	0	0		1	0	0	0
242	2242	2	2	0	0	0	0	0	0	0		1	1	1	0	0	0	1	0	0	1	1	Gastroenteritis problem	65	1	1		1		2	2		6	3		1	2	6	1	2	0	0	0	0		0	0	0	0
243	2243	2	2	0	0	0	0	0	0	0		1	1	1	0	0	1	0	0	1	1	0		56	0	5		1		2	1		5	3		1	1	3	0		0	0	0	0		0	0	0	1
244	2244	2	1	1	0	0	0	0	0	1	nocturia	0	0	0	0	0	0	0	0	0	0	0		55	0	1		1		3	1		5	9		1	2	8	0		0	0	0	0		0	0	0	0
245	2245	2	2	0	0	0	0	0	0	0		1	1	1	0	0	1	1	0	0	1	1	Gastroenteritis problem	49	0	4		1		3	1		5	9		1	2	1	0		0	0	0	0		0	1	0	0
246	2246	1	1	0	0	1	1	0	0	0		0	0	0	0	0	0	0	0	0	0	0		43	1	4		1		2	5		2	3		1	1	11	1	2	0	0	0	0		0	1	0	0
247	2247	2	2	0	0	0	0	0	0	0		1	1	0	0	0	0	0	0	0	1	0		66	0	4		1		2	1		5	3		1	1	11	0		0	0	0	0		0	0	0	1
248	2248	2	2	0	0	0	0	0	0	0		1	1	0	0	0	0	0	0	0	1	0		68	1	7	Hindko	1		2	2		8	1		1	2	3	1	2	0	0	0	0		0	0	0	0
249	2249	2	2	0	0	0	0	0	0	0		0	1	0	0	0	0	0	0	0	1	0		60	1	2		1		2	1		8	3		1	1	4	1	2	0	0	0	0		0	0	0	0
250	2250	2	1	0	0	1	1	1	1	0		0	0	0	0	0	0	0	0	0	0	0		30	0	4		1		2	1		5	9		1	2	4	0		0	0	0	0		0	0	0	0
251	2251	2	1	1	0	1	0	0	0	0		0	0	0	0	0	0	0	0	0	0	0		42	0	4		1		2	1		5	9		1	2	7	0		0	0	0	0		1	0	0	0
252	2252	2	1	0	0	0	0	0	1	1	menorrhagia	0	0	0	0	0	0	0	0	0	0	0		33	0	1		1		2	2		5	9		1	1	6	0		0	0	0	0		0	0	0	0
253	2253	2	1	1	1	0	0	1	0	0		0	0	0	0	0	0	0	0	0	0	0		30	0	7	Kohistani	1		2	7		5	9		1	2	10	0		0	0	0	0		1	1	0	0
254	2254	2	1	0	0	1	0	1	1	0		0	0	0	0	0	0	0	0	0	0	0		31	0	4		1		2	1		5	9		1	2	5	1	2	0	0	0	0		1	1	0	0
255	2255	2	1	0	0	0	0	0	1	0		0	0	0	0	0	0	0	0	0	0	0		30	0	7	Hindko	1		2	3		5	9		1	1	2	1	2	0	0	0	0		1	0	0	0
256	2256	2	2	0	0	0	0	0	0	0		1	0	0	0	0	0	0	0	0	1	0		50	0	7	Hindko	1		2	1		5	9		1	2	5	0		0	0	0	0		0	0	0	0
257	2257	2	2	0	0	0	0	0	0	0		1	1	0	0	0	0	0	0	0	1	0		58	0	4		1		2	1		5	9		1	2	8	1	2	0	0	0	0		0	0	0	0
258	2258	2	2	0	0	0	0	0	0	0		0	1	0	0	0	1	0	0	0	1	0		37	0	4		1		2	1		5	3		1	2	8	0		0	0	0	0		1	0	0	1
259	2259	2	1	0	0	0	0	0	1	1	wants to abort	0	0	0	0	0	0	0	0	0	0	0		35	0	1		1		2	1		5	9		1	2	7	1	2	0	0	0	0		0	0	0	0
260	2260	2	2	0	0	0	0	0	0	0		0	1	1	0	0	0	0	0	0	1	0		45	0	4		1		2	1		5	3		1	2	5	0		0	0	0	0		0	0	0	0
261	2261	2	1	0	0	0	1	1	0	0		0	0	0	0	0	0	0	0	0	0	0		48	0	7	Hindko	1		2	3		5	4		1	1	7	1	2	0	0	0	0		0	0	0	0
262	2262	2	2	0	0	0	0	0	0	0		1	0	0	0	0	0	0	0	0	1	0		50	0	4		1		2	1		5	9		1	1	8	0		0	0	0	0		0	0	0	0
263	2263	2	1	1	0	0	0	1	0	1	Frequent urination	0	0	0	0	0	0	0	0	0	0	0		47	0	4		1		2	1		5	9		1	1	6	0		0	0	0	0		0	0	0	0
264	2264	2	1	0	1	1	0	0	0	1	Asthma	0	0	0	0	0	0	0	0	0	0	0		68	1	7	Hindko	1		2	2		8	9		1	1	6	1	2	0	0	0	0		1	1	0	1
265	2265	2	2	0	0	0	0	0	0	0		1	1	0	0	0	0	0	0	0	1	0		50	0	4		1		3	1		5	3		1	2	4	0		0	0	0	0		1	0	0	1
266	2266	2	1	0	0	0	1	0	0	0		0	0	0	0	0	0	0	0	0	0	0		65	1	1		1		2	4		6	9		1	1	5	1	2	0	0	0	0		1	1	0	1
267	2267	2	2	0	0	0	0	0	0	0		0	1	0	0	0	0	0	0	0	1	1	Gastroenteritis problem	35	0	4		1		2	1		5	9		1	2	7	0		0	0	0	0		0	0	0	0
268	2268	2	2	0	0	0	0	0	0	0		1	1	0	0	1	0	0	0	0	1	1	Angioplasty	50	1	4		1		2	1		8	1		1	1	4	1	2	0	0	0	0		0	1	0	0
269	2269	2	2	0	0	0	0	0	0	0		1	1	1	0	0	0	0	0	0	1	0		61	0	4		1		2	5		6	9		1	1	4	1	2	0	0	0	0		1	1	0	1
270	2270	2	2	0	0	0	0	0	0	0		1	1	0	0	0	0	0	0	0	1	1	Gastroenteritis problem, Musculoskeletal Problems and dermatitis	50	0	7	Hindko	1		3	1		5	9		1	2	6	0		0	0	0	0		0	1	0	0
271	2271	2	2	0	0	0	0	0	0	0		1	1	1	0	0	0	0	0	0	1	0		41	0	7	Hindko	1		2	1		5	4		1	1	5	0		0	0	0	0		1	1	0	0
272	2272	2	2	0	0	0	0	0	0	0		1	1	0	0	0	0	0	0	0	1	0		60	0	2		1		2	1		5	9		1	2	4	0		0	0	0	0		0	0	0	0
273	2273	2	1	0	0	0	1	0	0	0		0	0	0	0	0	0	0	0	0	0	0		55	0	7	Hindko	1		3	1		5	3		1	1	5	1	2	0	0	0	0		1	1	0	1
274	2274	2	2	0	0	0	0	0	0	0		0	1	1	0	0	0	0	0	0	1	1	Asthma	48	0	4		1		2	1		5	9		1	1	10	0		0	0	0	0		0	1	0	0
275	2275	2	2	0	0	0	0	0	0	0		1	1	0	0	0	0	0	0	0	1	0		40	0	4		1		2	1		5	9		1	1	7	1	2	0	0	0	0		0	0	0	0
276	2276	2	2	0	0	0	0	0	0	0		1	1	1	0	0	0	0	0	0	1	1	Angioplasty and Angiography	66	1	2		1		2	3		8	3		1	2	4	1	2	0	0	0	0		1	1	0	0
277	2277	2	2	0	0	0	0	0	0	0		1	1	0	0	0	0	1	0	0	1	1	Fatty liver, Gallstone and Constipation	45	0	4		1		2	1		5	1		1	2	3	0		0	0	0	0		0	1	0	0
278	2278	1	1	1	0	0	0	0	0	0		0	0	0	0	0	0	0	0	0	0	0		30	0	7	Hindko	1		2	4		5	9		1	2	8	0		0	0	0	0		0	0	0	0
279	2279	1	1	1	0	0	0	0	0	0		0	0	0	0	0	0	0	0	0	0	0		35	0	4		1		2	1		5	9		1	2	7	0		0	0	0	0		0	1	0	1
280	2280	2	2	0	0	0	0	0	0	0		0	1	0	0	0	0	0	0	0	1	0		60	1	7	Hindko	1		2	2		8	3		1	1	5	1	2	0	0	0	0		1	0	0	1
281	2281	2	1	0	0	0	0	0	1	0		0	0	0	0	0	0	0	0	0	0	0		37	0	1		1		2	5		5	9		1	1	9	1	2	0	0	0	0		0	0	0	1
282	2282	2	1	1	0	1	1	1	1	0		0	0	0	0	0	0	0	0	0	0	0		70	0	2		1		2	1		5	9		1	2	2	1	2	0	0	0	0		0	0	0	0
283	2283	2	2	0	0	0	0	0	0	0		0	1	0	0	0	0	0	0	0	1	1	Small ulcer on lower lip	52	0	4		1		3	1		5	9		1	2	2	1	2	0	0	0	0		0	0	0	0
284	2284	1	1	1	0	1	0	1	0	0		0	0	0	0	0	0	0	0	0	0	0		62	0	4		1		3	1		5	9		1	2	3	0		0	0	0	0		0	0	0	0
285	2285	2	2	0	0	0	0	0	0	0		0	1	0	0	0	0	0	0	0	1	0		70	1	2		1		2	2		3	3		1	1	5	0		0	0	0	0		0	0	0	0
286	2286	2	1	1	0	1	1	0	0	1	Oral ulcer	0	0	0	0	0	0	0	0	0	0	0		50	0	4		1		2	1		5	9		1	1	12	0		0	0	0	0		0	0	0	0
287	2287	2	1	0	0	0	0	1	1	1	Menorrhagia	0	0	0	0	0	0	0	0	0	0	0		30	0	4		1		2	1		5	1		1	2	11	0		0	0	0	0		0	0	0	0
288	2288	2	2	0	0	0	0	0	0	0		0	1	0	0	0	0	0	0	0	1	1	Rheumatologic diseases, Frequent urination	38	0	4		1		2	1		5	9		1	1	8	1	2	0	0	0	0		0	0	0	0
289	2289	1	1	0	0	0	1	0	0	1	Lump in leg	0	0	0	0	0	0	0	0	0	0	0		65	1	1		1		2	2		8	9		1	2	2	1	2	0	0	0	0		1	0	0	1
290	2290	1	1	0	0	1	0	0	1	1	Pregnancy	0	0	0	0	0	0	0	0	0	0	0		38	0	4		1		2	2		5	3		1	2	6	1	2	0	0	0	0		0	1	0	0
291	2291	2	1	1	0	0	1	1	0	1	lump in thigh, Mental health problem (seizures	0	0	0	0	0	0	0	0	0	0	0		42	0	2		1		2	2		5	9		1	2	6	1	2	0	0	0	0		0	1	0	0
292	2292	2	2	0	0	0	0	0	0	0		0	1	0	0	0	0	1	0	0	1	0		35	1	7	Hindko	1		2	2		3	5		1	1	9	1	2	1	1	1	1		0	1	0	1
293	2293	2	1	0	1	1	1	0	0	0		0	0	0	0	0	0	0	0	0	0	0		66	0	2		1		2	2		5	9		1	2	3	0		0	0	0	0		1	1	0	0
294	2294	1	2	0	0	0	0	0	0	0		1	1	0	1	0	0	0	0	0	1	0		38	0	2		1		2	1		5	3		1	2	7	1	2	0	0	0	0		0	0	0	0
295	2295	2	2	0	0	0	0	0	0	0		0	0	0	0	0	0	1	0	0	0	1	Asthma, skin infection	44	0	4		1		2	1		5	3		1	2	4	0		0	0	0	0		0	0	0	0
296	2296	1	1	1	1	1	0	1	0	0		0	0	0	0	0	0	0	0	0	0	0		34	0	7	Hindko	1		2	4		5	3		1	1	6	0		0	0	0	0		0	1	0	0
297	2297	2	1	0	1	0	1	1	1	1	Frequnt urination, Amenorrhea	0	0	0	0	0	0	0	0	0	0	0		44	0	1		1		2	2		5	3		1	2	4	0		0	0	0	0		0	0	0	0
298	2298	2	2	0	0	0	0	0	0	0		0	1	0	0	0	0	0	0	0	1	1	Skin infection	44	0	4		1		2	1		5	3		1	2	9	0		0	0	0	0		1	0	0	1
299	2299	2	1	0	0	0	0	1	0	0		0	0	0	0	0	0	0	0	0	0	0		42	0	7	Hindko	1		2	2		5	3		1	1	2	1	1	1	1	1	0		0	0	0	1
300	2300	1	1	1	0	1	0	1	0	0		0	0	0	0	0	0	0	0	0	0	0		54	0	4		1		2	1		5	4		1	2	5	0		0	0	0	0		0	0	0	0
301	2301	2	1	1	0	1	0	1	0	0		0	0	0	0	0	0	0	0	0	0	0		38	0	4		1		3	1		5	9		1	2	4	0		0	0	0	0		1	1	0	0
302	2302	2	1	0	0	1	0	1	0	0		0	0	0	0	0	0	0	0	0	0	0		49	0	4		1		2	1		5	9		1	2	11	0		0	0	0	0		0	0	0	1
303	2303	2	2	0	0	0	0	0	0	0		0	1	0	0	0	0	0	0	0	1	1	Headache	63	0	7	Hindko	1		2	1		5	1		1	1	5	0		0	0	0	0		1	1	0	1
304	2304	2	2	0	0	0	0	0	0	0		1	1	0	0	0	0	0	0	1	1	0		63	0	7	Hindko	1		3	1		5	3		1	2	3	0		0	0	0	0		1	0	0	0
305	2305	2	2	0	0	0	0	0	0	0		1	0	0	0	0	0	1	0	0	1	1	Gastroenteritis	51	0	4		1		3	1		5	9		1	2	8	1	2	0	0	0	0		1	1	0	0
306	2306	1	1	0	0	0	0	1	0	1	Vomiting blood	0	0	0	0	0	0	0	0	0	0	0		30	0	4		1		2	2		5	9		1	2	5	1	2	0	0	0	0		0	1	0	0
307	2307	2	2	0	0	0	0	0	0	0		0	1	0	0	0	0	0	0	0	1	0		45	0	4		1		2	1		5	3		1	2	7	0		0	0	0	0		0	0	0	0
308	2308	1	1	0	0	0	0	0	0	1	vaginal discharge	0	0	0	0	0	0	0	0	0	0	0		50	0	4		1		2	1		5	9		1	1	6	1	2	0	0	0	0		1	1	0	1
309	2309	2	1	0	0	1	0	0	0	0		0	0	0	0	0	0	0	0	0	0	0		44	0	4		1		2	1		5	1		1	2	5	1	2	0	0	0	0		0	1	0	0
310	2310	2	1	1	0	1	0	0	0	0		0	0	0	0	0	0	0	0	0	0	0		40	0	4		1		2	1		5	3		1	2	5	0		0	0	0	0		0	0	0	0
311	2311	2	2	0	0	0	0	0	0	0		0	1	0	0	0	0	0	0	0	1	0		53	0	2		1		2	4		5	4		1	2	5	1	2	0	0	0	0		0	1	0	1
312	2312	2	2	0	0	0	0	0	0	0		1	1	0	0	0	0	0	0	0	1	0		42	0	3		1		3	1		5	3		1	2	6	1	2	0	0	0	0		1	0	0	0
313	2313	2	1	0	0	1	0	0	0	0		0	0	0	0	0	0	0	0	0	0	0		55	0	3		1		2	4		5	3		1	2	3	1	2	0	0	0	0		0	1	0	0
314	2314	2	2	0	0	0	0	0	0	0		0	1	0	0	0	0	0	0	0	1	1	Skin infection	49	1	4		1		2	4		3	3		1	1	7	1	2	0	0	0	0		1	0	0	1
315	2315	2	2	0	0	0	0	0	0	0		1	1	1	0	0	0	0	0	0	1	0		40	0	2		1		2	4		5	1		1	1	5	1	2	0	0	0	0		0	0	0	0
316	2316	1	2	0	0	0	0	0	0	0		1	1	0	0	0	1	0	0	0	1	0		48	0	7	Hindko	1		2	2		5	4		1	1	5	1	2	0	0	0	0		0	0	0	0
317	2317	2	2	0	0	0	0	0	0	0		0	1	0	0	0	0	0	0	0	1	0		45	0	7	Hindko	1		3	1		2	3		1	1	4	1	2	0	0	0	0		0	1	0	0
318	2318	2	2	0	0	0	0	0	0	0		0	1	1	0	0	0	0	0	0	1	1	Musculoskeletal Problems and Asthma	30	0	4		1		2	1		5	3		1	2	6	0		0	0	0	0		1	1	0	0
319	2319	2	1	0	0	0	1	1	0	0		0	0	0	0	0	0	0	0	0	0	0		40	0	4		1		2	1		5	3		1	2	6	0		0	0	0	0		0	0	0	0
320	2320	2	2	0	0	0	0	0	0	0		0	1	0	0	0	0	0	0	0	1	0		50	0	4		1		2	1		5	1		1	2	5	0		0	0	0	0		0	0	0	1
321	2321	2	2	0	0	0	0	0	0	0		1	1	0	0	0	0	0	0	0	1	0		74	0	7	Hindko	1		3	7		5	3		1	1	2	0		0	0	0	0		0	0	0	0
322	2322	2	2	0	0	0	0	0	0	0		1	1	0	0	0	0	0	0	0	1	1	abdominal tumor	45	0	4		1		2	1		5	3		1	2	4	0		0	0	0	0		0	0	0	1
323	2323	2	1	0	0	1	0	0	0	1	gallbladder stone	0	0	0	0	0	0	0	0	0	0	0		37	0	7	Hindko	1		2	3		5	3		1	2	8	1	2	0	0	0	0		1	0	0	1
324	2324	1	1	0	0	0	1	0	0	0		0	0	0	0	0	0	0	0	0	0	0		67	0	4		1		3	1		5	1		1	2	4	0		0	0	0	0		0	0	0	0
325	2325	1	1	1	0	0	1	1	0	0		0	0	0	0	0	0	0	0	0	0	0		53	0	4		1		3	1		5	1		1	1	8	0		0	0	0	0		1	1	0	0
326	2326	1	1	1	0	0	0	0	1	1	Leukorrhea	0	0	0	0	0	0	0	0	0	0	0		39	0	7	Hindko	1		2	2		5	3		1	1	5	0		0	0	0	0		0	0	0	0
327	2327	2	2	0	0	0	0	0	0	0		1	1	1	0	0	0	0	0	0	1	0		52	0	4		1		2	1		5	3		1	2	2	1	2	0	0	0	0		1	1	0	1
328	2328	2	2	0	0	0	0	0	0	0		1	1	0	0	0	0	0	0	0	1	0		50	0	1		1		3	3		5	3		1	1	2	1	2	0	0	0	0		1	1	0	1
329	2329	2	2	0	0	0	0	0	0	0		1	1	1	0	0	0	0	0	1	1	0		48	0	4		1		3	1		5	3		1	1	4	0		0	0	0	0		0	1	0	0
330	2330	2	2	0	0	0	0	0	0	0		0	1	0	0	0	0	0	0	0	1	0		54	1	7	Hindko	1		2	6		6	4		1	1	8	1	2	0	0	0	0		0	0	0	0
331	2331	2	1	1	0	0	0	1	0	0		0	0	0	0	0	0	0	0	0	0	0		55	0	4		1		3	1		5	9		1	2	3	0		0	0	0	0		0	0	0	1
332	2332	2	1	1	1	1	0	1	0	1	dysuria, nocturia	0	0	0	0	0	0	0	0	0	0	0		50	0	4		1		2	1		5	3		1	1	8	0		0	0	0	0		1	0	0	0
333	2333	2	2	0	0	0	0	0	0	0		1	1	0	0	0	0	0	0	0	1	1	Rheumatologic disease	67	0	7	Hindko	1		3	2		5	9		1	1	4	0		0	0	0	0		1	0	0	1
334	2334	1	1	0	0	0	1	0	0	0		0	0	0	0	0	0	0	0	0	0	0		74	1	1		1		2	3		8	9		1	1	10	1	2	0	0	0	0		0	1	0	0
335	1335	1	2	0	0	0	0	0	0	0		1	1	0	0	0	0	0	0	0	1	1	Joints pain	55	0	4		1		3	1		5	9		1	2	2	0		0	0	0	0		0	0	0	0
336	1336	2	1	1	0	0	0	1	0	0		0	0	0	0	0	0	0	0	0	0	0		40	0	4		1		2	1		5	9		1	2	7	0		0	0	0	0		0	1	0	0
337	1337	2	1	0	1	1	0	0	0	0		0	0	0	0	0	0	0	0	0	0	0		55	1	1		1		2	1		8	3		1	2	5	0		0	0	0	0		1	0	0	1
338	1338	2	2	0	0	0	0	0	0	0		1	1	1	0	0	0	0	0	0	1	0		37	0	4		1		2	1		5	9		1	2	4	0		0	0	0	0		0	0	0	0
339	1339	2	2	0	0	0	0	0	0	0		1	1	0	0	0	0	0	0	0	1	0		58	0	4		1		2	1		5	3		1	2	7	0		0	0	0	0		0	0	0	1
340	1340	2	1	0	0	0	1	0	0	0		0	0	0	0	0	0	0	0	0	0	0		62	0	4		1		2	1		5	3		1	2	5	1	2	0	0	0	0		0	0	0	1
341	2341	1	2	0	0	0	0	0	0	0		1	1	0	0	0	0	1	0	0	1	1	Gastroenteritis, gall bladder stone	66	0	7	Hindko	1		3	1		5	3		1	1	7	1	2	0	0	0	0		1	1	0	1
342	2342	2	2	0	0	0	0	0	0	0		0	0	0	0	1	0	0	0	0	1	1	Musculoskeletal Problems, Skin infection, eye pain	74	0	7	Hindko	1		2	1		5	3		1	1	3	1	2	0	0	0	0		1	1	0	0
343	2343	1	2	0	0	0	0	0	0	0		1	1	0	0	0	0	0	0	0	1	0		61	0	4		1		3	1		5	3		1	2	4	1	2	0	0	0	0		1	1	0	1
344	2344	2	1	1	0	1	0	1	0	0		0	0	0	0	0	0	0	0	0	0	0		34	0	4		1		2	1		5	9		1	2	4	1	2	0	0	0	0		0	0	0	0
345	2345	1	2	0	0	0	0	0	0	0		1	1	0	1	0	0	0	0	0	1	0		45	0	2		1		2	3		5	3		1	2	4	0		0	0	0	0		1	1	0	1
346	2346	2	1	1	1	1	0	0	0	0		0	0	0	0	0	0	0	0	0	0	0		41	0	4		1		2	1		5	3		1	2	7	0		0	0	0	0		1	1	0	0
347	2347	2	2	0	0	0	0	0	0	0		1	1	0	0	0	0	0	0	0	1	0		70	0	4		1		3	1		5	9		1	1	1	1	2	0	0	0	0		1	1	0	1
348	2348	1	2	0	0	0	0	0	0	0		0	0	0	0	0	0	1	0	0	0	0		42	0	4		1		2	1		5	9		1	2	5	1	2	0	0	0	0		0	0	0	0
349	2349	2	2	0	0	0	0	0	0	0		1	1	0	1	0	0	0	0	0	1	1	Fever, Musculoskeletal Problems	43	0	4		1		2	1		5	9		1	2	13	0		0	0	0	0		0	0	0	0
350	2350	2	2	0	0	0	0	0	0	0		1	1	1	0	0	0	0	0	0	1	1	Gastroenteritis, dry cough, fever	45	0	2		1		2	2		5	9		1	2	10	0		0	0	0	0		0	0	1	1
351	2351	2	2	0	0	0	0	0	0	0		0	1	1	0	0	0	0	0	0	1	1	Musculoskeletal Problems	39	0	2		1		2	1		5	3		1	1	7	1	2	0	0	0	0		1	0	0	1
352	2352	2	2	0	0	0	0	0	0	0		0	1	0	0	0	0	0	0	0	1	0		45	1	1		1		2	1		2	3		1	1	5	1	2	0	0	0	0		0	0	0	0
353	2353	2	2	0	0	0	0	0	0	0		1	1	0	0	0	0	0	0	0	1	1	Woman's health issue	38	0	7	Hindko	1		2	7		5	3		1	2	3	1	2	0	0	0	0		0	1	0	0
354	2354	1	2	0	0	0	0	0	0	0		1	1	0	0	0	1	0	0	0	1	0		50	0	4		1		2	1		5	9		1	2	3	0		0	0	0	0		0	1	0	1
355	2355	1	1	1	1	0	0	1	0	0		0	0	0	0	0	0	0	0	0	0	0		45	0	1		1		2	2		2	3		1	2	4	1	1	0	0	0	0		1	1	0	0
356	2356	2	2	0	0	0	0	0	0	0		1	0	0	0	0	0	0	0	0	1	1	Gastroenteritis	49	0	4		1		2	1		5	3		1	2	5	0		0	0	0	0		1	1	0	0
357	2357	1	2	0	0	0	0	0	0	0		1	1	0	0	0	0	0	1	0	1	0		55	0	7	Hindko	1		2	1		5	3		1	2	4	0		0	0	0	0		1	0	0	0
358	2358	2	1	1	0	1	0	1	0	1	Asthma, numbness in limbs	0	0	0	0	0	0	0	0	0	0	0		61	0	4		1		2	1		5	3		1	1	7	0		0	0	0	0		1	0	0	0
359	2359	2	2	0	0	0	0	0	0	0		0	1	0	0	0	0	0	0	1	1	0		53	0	4		1		2	1		5	4		1	2	6	1	2	0	0	0	0		0	0	0	1
360	2360	2	2	0	0	0	0	0	0	0		1	0	0	0	0	0	0	0	0	1	1	Fever	40	1	4		1		2	1		8	1		1	2	6	1	1	0	0	0	0		0	0	0	0
361	2361	2	2	0	0	0	0	0	0	0		1	1	0	0	0	0	0	0	0	1	0		60	0	3		1		2	1		5	2		1	1	4	0		0	0	0	0		0	0	0	0
362	2362	2	2	0	0	0	0	0	0	0		1	0	0	0	0	0	0	0	0	1	1	Fever, Gastroenteritis	30	0	4		1		2	1		5	3		1	1	4	0		0	0	0	0		0	1	0	0
363	2363	2	2	0	0	0	0	0	0	0		0	1	0	0	0	0	0	0	0	1	1	Fever	31	0	4		1		2	1		5	4		1	1	8	0		0	0	0	0		0	1	1	0
364	2364	2	1	1	0	1	0	1	0	0		0	0	0	0	0	0	0	0	0	0	0		42	0	4		1		3	1		5	1		1	1	4	1	2	0	0	0	0		1	0	0	0
365	2365	1	2	0	0	0	0	0	0	0		1	1	0	0	0	1	0	0	0	1	1	Musculoskeletal Problem	64	0	4		1		2	1		5	3		1	1	11	1	2	0	0	0	0		1	1	0	0
366	2366	2	2	0	0	0	0	0	0	0		1	0	0	0	0	0	0	0	0	1	1	Fever	36	0	4		1		2	2		5	3		1	2	6	0		0	0	0	0		1	0	0	1
367	2367	2	2	0	0	0	0	0	0	0		0	1	0	0	0	0	0	0	0	1	0		57	0	4		1		2	1		5	3		1	1	12	0		0	0	0	0		0	1	0	1
368	2368	2	1	1	0	0	1	0	0	0		0	0	0	0	0	0	0	0	0	0	0		32	0	1		1		2	4		5	9		1	1	5	1	1	1	1	1	0		1	1	0	0
369	2369	1	1	1	0	0	0	0	1	1	Amenorrhea	0	0	0	0	0	0	0	0	0	0	0		37	0	3		1		2	1		2	9		1	2	4	0		0	0	0	0		0	1	0	1
370	2370	2	1	0	0	0	1	1	0	0		0	0	0	0	0	0	0	0	0	0	0		64	0	2		1		3	3		5	1		1	1	5	1	2	1	1	1	0		0	0	0	0
371	2371	1	1	0	0	1	0	0	0	0		0	0	0	0	0	0	0	0	0	0	0		30	0	4		1		2	1		5	3		1	2	4	0		0	0	0	0		0	0	0	0
372	2372	2	1	0	0	0	1	1	0	1	C/O bilateral flank pain	0	0	0	0	0	0	0	0	0	0	0		51	0	4		1		2	2		5	3		1	1	5	1	2	0	0	0	0		0	1	0	0
373	2373	2	1	0	0	0	0	0	0	1	Wound in body	0	0	0	0	0	0	0	0	0	0	0		48	0	4		1		3	1		5	9		1	2	5	0		0	0	0	0		0	0	0	0
374	2374	2	2	0	0	0	0	0	0	0		0	1	0	0	0	0	0	0	1	1	1	Upper respiratory infection	44	0	2		1		2	1		5	9		1	1	6	0		0	0	0	0		1	0	1	0
375	2375	2	2	0	0	0	0	0	0	0		0	1	0	0	0	0	0	0	1	1	1	epigastric, skin infection	71	0	4		1		3	1		5	9		1	1	4	0		0	0	0	0		1	0	0	0
376	2376	2	2	0	0	0	0	0	0	0		1	1	1	0	0	0	0	0	0	1	1	Fever	41	0	4		1		2	4		5	3		1	1	7	0		0	0	0	0		0	0	0	0
377	2377	2	1	1	0	1	0	0	0	0		0	0	0	0	0	0	0	0	0	0	0		33	0	4		1		2	3		5	3		1	1	7	0		0	0	0	0		0	1	0	0
378	2378	2	2	0	0	0	0	0	0	0		1	1	1	0	0	0	0	0	0	1	0		36	0	4		1		2	1		5	3		1	1	5	1	2	0	0	0	0		0	0	0	0
379	2379	2	2	0	0	0	0	0	0	0		1	1	0	0	0	0	0	0	0	1	0		70	1	7	Hindko	1		2	5		8	9		1	1	8	0		0	0	0	0		0	0	0	1
380	2380	1	1	0	0	0	1	0	0	1	teeth pain	0	0	0	0	0	0	0	0	0	0	0		40	0	4		1		2	1		5	1		1	1	7	0		0	0	0	0		0	0	0	1
381	2381	1	1	0	0	1	1	1	0	0		0	0	0	0	0	0	0	0	0	0	0		51	1	2		1		2	1		3	9		1	1	5	1	2	0	0	0	0		1	1	0	0
382	2382	1	1	0	0	0	0	1	0	1	frequent urination, polydipsia	0	0	0	0	0	0	0	0	0	0	0		43	0	2		1		2	5		5	9		1	1	5	1	1	1	0	1	0		0	1	0	1
383	2383	2	2	0	0	0	0	0	0	0		1	1	0	0	0	0	0	0	0	1	0		56	0	4		1		2	1		5	3		1	1	5	0		0	0	0	0		0	0	0	0
384	2384	2	1	0	0	1	0	1	0	0		0	0	0	0	0	0	0	0	0	0	0		44	0	4		1		2	7		5	1		1	2	7	0		0	0	0	0		0	1	0	0
385	2385	2	1	1	1	1	0	1	0	1	frequent urination	0	0	0	0	0	0	0	0	0	0	0		61	0	2		1		2	1		5	9		1	1	2	0		0	0	0	0		1	0	0	0
386	2386	2	2	0	0	0	0	0	0	0		1	1	0	0	0	0	0	0	0	1	0		66	1	2		1		2	1		8	9		1	1	2	0		0	0	0	0		1	0	0	0
387	2387	2	2	0	0	0	0	0	0	0		1	1	1	0	0	0	0	0	0	1	0		63	0	2		1		2	4		5	3		1	1	10	1	2	0	0	0	0		0	0	0	0
388	2388	1	2	0	0	0	0	0	0	0		0	1	0	0	0	0	0	0	0	1	1	Gastroenteritis	58	0	7	Hindko	1		2	1		5	9		1	1	2	1	2	0	0	0	0		1	0	0	1
389	2389	2	1	1	1	0	0	0	0	0		0	0	0	0	0	0	0	0	0	0	0		70	0	3		1		3	1		5	3		1	2	7	0		0	0	0	0		0	0	0	0
390	2390	2	2	0	0	0	0	0	0	0		0	1	0	0	0	0	0	0	0	1	1	Legs pain, headache	48	0	3		1		2	1		5	9		1	2	7	0		0	0	0	0		1	0	0	1
391	2391	2	2	0	0	0	0	0	0	0		0	1	0	0	0	0	0	0	0	1	0		46	0	7	Hindko	1		2	2		5	9		1	1	3	1	2	0	0	0	0		0	1	0	1
392	2392	2	2	0	0	0	0	0	0	0		0	1	0	0	0	0	0	0	0	1	1	Skin infection	38	0	7	Hindko	1		2	2		5	9		1	1	7	1	2	0	0	0	0		1	1	0	0
393	2393	1	1	1	1	0	0	0	0	0		0	0	0	0	0	0	0	0	0	0	0		36	0	5		1		2	2		5	3		1	1	4	0		0	0	0	0		1	1	0	0
394	2394	1	1	0	0	1	0	1	0	0		0	0	0	0	0	0	0	0	0	0	0		68	0	7	Hindko	1		3	1		5	3		1	2	4	0		0	0	0	0		1	0	0	0
395	2395	2	2	0	0	0	0	0	0	0		1	1	0	0	0	0	0	0	0	1	1	skin infection	48	1	4		1		2	2		2	3		1	2	1	1	2	0	0	0	0		1	0	0	1
396	2396	2	1	1	0	1	1	1	0	0		0	0	0	0	0	0	0	0	0	0	0		49	0	1		1		2	1		5	9		1	2	9	0		0	0	0	0		1	1	0	0
397	2397	2	2	0	0	0	0	0	0	0		1	1	0	0	0	0	0	0	0	1	1	skin infection	72	1	4		1		2	1		8	9		1	1	4	0		0	0	0	0		0	0	0	0
398	2398	1	1	0	1	0	0	0	0	1	Ear pain, Puss in chest	0	0	0	0	0	0	0	0	0	0	0		35	0	1		1		2	3		5	1		1	1	6	0		0	0	0	0		0	1	0	0
399	2399	1	1	0	0	0	1	0	0	1	teeth pain	0	0	0	0	0	0	0	0	0	0	0		32	0	4		1		2	5		5	3		1	2	7	0		0	0	0	0		1	1	0	0
400	2400	2	2	0	0	0	0	0	0	0		1	1	0	0	0	0	0	0	0	1	0		70	0	4		1		2	1		5	3		1	2	6	0		0	0	0	0		1	1	0	1
401	2401	2	1	0	0	1	0	0	0	0		0	0	0	0	0	0	0	0	0	0	0		60	1	4		1		2	1		8	3		1	1	12	1	2	0	0	0	0		1	0	0	0
402	2402	1	2	0	0	0	0	0	0	0		1	0	0	0	0	0	0	0	0	1	1	Upper respiratory infectio, Gastroenteritis, woman's health problem	39	0	4		1		2	1		5	3		1	2	2	0		0	0	0	0		1	0	0	1
403	2403	2	2	0	0	0	0	0	0	0		0	1	0	0	0	0	0	0	0	1	0		49	0	2		1		3	2		5	3		1	1	6	1	2	0	0	0	0		0	0	0	0
404	2404	1	1	1	1	0	0	0	0	0		0	0	0	0	0	0	0	0	0	0	0		48	0	4		1		2	1		5	1		1	2	7	0		0	0	0	0		0	0	0	0
405	2405	1	1	0	0	0	0	1	1	0		0	0	0	0	0	0	0	0	0	0	0		44	0	1		1		2	1		5	3		1	2	5	1	2	0	0	0	0		1	1	0	0
406	2406	2	1	0	0	0	0	1	0	1	frequent urination, poly dipsia	0	0	0	0	0	0	0	0	0	0	0		48	0	7	Hindko	1		2	1		5	1		1	1	2	0		0	0	0	0		0	0	0	0
407	2407	2	2	0	0	0	0	0	0	0		0	1	0	0	0	0	0	0	0	1	0		56	0	4		1		3	2		5	3		1	1	5	0		0	0	0	0		0	0	0	0
408	2408	1	2	0	0	0	0	0	0	0		0	1	0	1	0	0	0	0	0	1	1	Asthma	48	0	4		1		2	1		5	1		1	2	6	0		0	0	0	0		0	1	0	1
409	2409	2	1	0	0	1	1	0	0	0		0	0	0	0	0	0	0	0	0	0	0		57	0	4		1		3	1		5	3		1	1	5	0		0	0	0	0		1	0	0	1
410	2410	2	1	0	0	1	0	0	0	1	Pregnant	0	0	0	0	0	0	0	0	0	0	0		30	0	4		1		2	1		5	3		1	2	5	0		0	0	0	0		0	1	0	0
411	2411	2	1	0	0	0	0	1	0	0		0	0	0	0	0	0	0	0	0	0	0		46	0	4		1		3	1		5	3		1	1	5	0		0	0	0	0		0	1	0	0
412	2412	2	2	0	0	0	0	0	0	0		1	0	0	0	0	0	1	0	0	1	1	Headache	42	0	4		1		3	1		5	1		1	2	4	1	2	0	0	0	0		0	0	0	0
413	2413	2	1	1	0	0	1	0	0	1	abdominal pain	0	0	0	0	0	0	0	0	0	0	0		39	0	4		1		3	1		2	3		1	2	5	1	2	0	0	0	0		1	0	0	0
414	2414	2	2	0	0	0	0	0	0	0		1	0	0	0	0	0	0	0	0	1	1	Upper respiratory infection, Musculoskeletal Problem	66	0	4		1		2	1		5	3		1	2	6	0		0	0	0	0		0	0	0	0
415	2415	1	1	1	0	0	0	1	0	0		0	0	0	0	0	0	0	0	0	0	0		39	0	6		1		2	1		2	3		1	2	4	0		0	0	0	0		0	0	0	0
416	2416	1	1	0	0	0	0	0	1	0		0	0	0	0	0	0	0	0	0	0	0		31	0	7	Hindko	1		2	1		5	3		1	1	8	0		0	0	0	0		0	0	0	0
417	2417	2	2	0	0	0	0	0	0	0		0	1	0	0	0	0	0	0	0	1	1	Fever, Upper respiratory infection	56	0	4		1		2	1		2	3		1	2	3	1	2	0	0	0	0		0	0	0	0
418	2418	2	2	0	0	0	0	0	0	0		0	1	0	0	0	0	0	0	0	1	1	Musculoskeletal Problem	76	0	4		1		3	1		5	3		1	2	3	0		0	0	0	0		0	0	0	1
419	2419	1	1	1	0	0	0	1	0	0		0	0	0	0	0	0	0	0	0	0	0		38	0	4		1		2	1		5	3		1	2	6	0		0	0	0	0		0	1	0	0
420	2420	1	1	0	1	1	0	0	0	1	low hearing frequency for 3 years	0	0	0	0	0	0	0	0	0	0	0		75	0	4		1		2	1		5	3		1	2	4	0		0	0	0	0		1	0	0	0
421	2421	1	1	1	0	0	0	1	0	1	Headache, numbness in left hand and left leg	0	0	0	0	0	0	0	0	0	0	0		32	0	4		1		2	1		5	3		1	2	8	1	2	0	0	0	0		0	1	0	0
422	2422	2	2	0	0	0	0	0	0	0		0	1	0	0	0	0	0	0	0	1	0		40	0	4		1		2	1		5	3		1	1	9	0		0	0	0	0		0	0	0	0
423	2423	1	1	0	0	0	0	0	0	1	frequent urination, abdominal pain	0	0	0	0	0	0	0	0	0	0	0		30	0	2		1		2	2		5	3		1	1	12	0		0	0	0	0		1	1	0	1
424	2424	2	1	0	1	1	0	1	0	1	Hypothyroidism	0	0	0	0	0	0	0	0	0	0	0		30	0	7	Hindko	1		2	4		5	3		1	1	12	0		0	0	0	0		0	0	0	0
425	2425	1	2	0	0	0	0	0	0	0		1	1	0	0	0	0	0	0	0	1	1	Musculoskeletal Problem	40	0	2		1		2	1		5	3		1	1	6	0		0	0	0	0		0	0	0	0
426	2426	1	1	1	0	0	0	1	0	0		0	0	0	0	0	0	0	0	0	0	0		55	1	7	Hindko	1		2	2		2	3		1	2	6	0		0	0	0	0		1	1	0	1
427	2427	2	2	0	0	0	0	0	0	0		0	1	0	0	0	0	0	0	0	1	0		40	0	2		1		2	3		5	3		1	1	7	1	2	0	0	0	0		0	0	0	1
428	2428	2	2	0	0	0	0	0	0	0		1	1	0	0	0	0	0	0	0	1	1		48	0	7	Hindko	1		3	1		5	3		1	1	4	1	2	0	0	0	0		1	1	0	1
429	2429	2	2	0	0	0	0	0	0	0		0	1	0	0	0	0	0	0	0	1	0		67	0	7	Hindko	1		3	1		2	3		1	2	1	0		0	0	0	0		1	0	0	1
430	2430	2	2	0	0	0	0	0	0	0		1	1	0	0	0	0	0	0	0	1	1	rheumatologic disease	61	0	4		1		3	1		5	3		1	2	3	0		0	0	0	0		0	0	0	0
431	2431	2	1	0	1	0	1	0	0	0		0	0	0	0	0	0	0	0	0	0	0		60	0	1		1		3	1		5	1		1	1	5	1	2	0	0	0	0		0	0	0	0
432	2432	1	1	0	0	0	1	0	0	0		0	0	0	0	0	0	0	0	0	0	0		45	0	1		1		3	1		5	3		1	1	4	1	2	0	0	0	0		1	1	0	1
433	2433	2	2	0	0	0	0	0	0	0		1	1	0	0	0	0	0	0	0	1	1	Skin infection, Gastroenteritis	38	0	1		1		2	2		5	3		1	1	4	1	1	1	1	1	0		1	1	0	0
434	2434	1	1	0	0	0	1	0	0	0		0	0	0	0	0	0	0	0	0	0	0		33	0	7	Hindko	1		2	1		5	3		1	2	5	1	2	0	0	0	0		0	0	0	0
435	2435	2	2	0	0	0	0	0	0	0		0	1	0	0	0	0	0	0	0	1	1	Musculoskeletal Problem	64	1	7	Hindko	1		2	1		8	1		1	1	3	1	2	0	0	0	0		1	0	0	1
436	2436	2	2	0	0	0	0	0	0	0		1	1	0	0	1	1	0	0	0	1	0		40	0	7	Hindko	1		2	2		5	4		1	2	2	1	1	1	1	1	0		1	1	0	1
437	2437	2	2	0	0	0	0	0	0	0		1	1	0	0	0	0	0	0	0	1	0		46	0	7	Hindko	1		3	2		2	3		1	1	5	0		0	0	0	0		0	0	0	1
438	2438	2	1	1	0	1	0	1	0	1	oral ulcers	0	0	0	0	0	0	0	0	0	0	0		33	0	1		1		2	1		5	3		1	1	6	0		0	0	0	0		1	1	0	0
439	2439	2	2	0	0	0	0	0	0	0		1	1	0	0	0	0	0	0	0	1	0		57	0	3		1		3	5		2	3		1	1	3	1	1	1	1	1	1		1	0	1	1
440	2440	2	1	0	0	1	1	0	0	0		0	0	0	0	0	0	0	0	0	0	0		45	0	7	Hindko	1		2	1		5	3		1	1	2	1	2	0	0	0	0		0	1	0	1
441	2441	2	2	0	0	0	0	0	0	0		0	1	0	0	0	0	0	0	0	1	0		56	0	4		1		2	1		5	3		1	1	9	0		0	0	0	0		0	0	0	1
442	2442	2	2	0	0	0	0	0	0	0		0	1	0	0	0	0	0	0	0	1	0		65	0	2		1		2	1		5	3		1	1	5	0		0	0	0	0		0	0	0	0
443	2443	2	1	0	0	0	1	0	0	0		0	0	0	0	0	0	0	0	0	0	0		50	1	2		1		2	2		2	3		1	2	6	0		1	1	1	0		0	1	0	0
444	2444	1	1	1	1	1	0	1	0	0		0	0	0	0	0	0	0	0	0	0	0		41	0	7	Hindko	1		2	1		5	4		1	1	5	0		0	0	0	0		0	0	0	0
445	2445	1	1	0	1	1	0	1	0	1	shortness of breath on exertion, dizziness	0	0	0	0	0	0	0	0	0	0	0		32	0	4		1		2	1		5	3		1	2	3	0		0	0	0	0		0	1	0	0
446	2446	2	2	0	0	0	0	0	0	0		0	1	0	0	0	0	0	0	0	1	0		50	0	1		1		3	1		2	3		1	1	8	0		0	0	0	0		1	1	0	1
447	2447	2	2	0	0	0	0	0	0	0		0	0	0	0	0	0	0	1	0	0	0		37	0	7	Hindko	1		2	1		5	3		1	1	5	1	2	0	0	0	0		0	1	0	1
448	2448	2	2	0	0	0	0	0	0	0		0	1	0	0	0	0	0	0	0	1	1	Musculoskeletal Problem, skin infection	63	1	4		1		2	1		8	5		1	1	15	0		0	0	0	0		0	0	0	0
449	2449	2	2	0	0	0	0	0	0	0		1	0	0	0	0	1	0	0	1	1	1	Gastroenteritis, trigeminal neuralgia	65	1	4		1		2	1		8	9		1	1	6	0		0	0	0	0		1	0	0	1
450	2450	1	1	0	0	1	0	1	0	0		0	0	0	0	0	0	0	0	0	0	0		44	0	1		1		2	1		2	3		1	2	8	1	2	0	0	0	0		1	0	0	0
451	2451	1	1	1	0	0	0	1	1	1	c/o bilateral flank pain associated with burning micturition	0	0	0	0	0	0	0	0	0	0	0		34	0	7	Hindko	1		3	2		5	1		1	1	3	0		0	0	0	0		1	1	0	0
452	2452	1	1	1	1	0	0	1	0	0		0	0	0	0	0	0	0	0	0	0	0		30	0	2		1		2	4		5	1		1	1	5	1	2	0	0	0	0		0	0	0	1
453	2453	1	1	1	1	0	0	1	0	0		0	0	0	0	0	0	0	0	0	0	0		36	1	2		1		2	4		2	3		1	1	5	1	2	0	0	0	0		0	1	0	0
454	2454	2	1	1	0	1	0	1	1	0		0	0	0	0	0	0	0	0	0	0	0		36	0	2		1		2	2		5	3		1	1	6	0		0	0	0	0		0	1	0	0
455	2455	2	2	0	0	0	0	0	0	0		0	0	0	0	0	1	0	0	0	1	1	epilepsy	47	0	4		1		2	1		5	1		1	1	1	0		0	0	0	0		1	1	0	1
456	2456	1	1	0	0	0	1	0	0	0		0	0	0	0	0	0	0	0	0	0	0		35	0	7	Hindko	1		4	2		5	3		1	1	4	1	2	0	0	0	0		0	1	0	0
457	2457	2	1	0	0	1	1	1	0	1	C/o burning micturation associated with bilateral flank pain	0	0	0	0	0	0	0	0	0	0	0		40	0	5		1		1	1		5	1		1	2	3	0		0	0	0	0		1	0	0	0
458	2458	2	2	0	0	0	0	0	0	0		1	0	0	0	0	0	0	0	0	1	1	Musculoskeletal Problems, wound in body,	70	0	4		1		3	1		8	1		1	2	1	0		0	0	0	0		0	0	0	0
459	2459	2	1	1	0	0	1	0	0	0		0	0	0	0	0	0	0	0	0	0	0		54	0	7	Hindko	1		2	7		5	3		1	1	5	1	2	0	0	0	0		1	0	0	1
460	2460	2	1	0	0	1	1	0	0	0		0	0	0	0	0	0	0	0	0	0	0		68	0	7	Hindko	1		3	1		5	1		1	1	1	0		0	0	0	0		0	0	0	0
461	2461	2	2	0	0	0	0	0	0	0		1	1	0	0	0	0	0	0	0	1	1	Upper respiratory infection	68	0	4		1		3	1		5	3		1	2	12	0		0	0	0	0		0	0	0	0
462	2462	2	2	0	0	0	0	0	0	0		1	0	0	0	0	1	0	0	0	1	1	woman's health issue, ass with bodyaches and numbness	32	0	4		1		2	1		5	3		1	1	9	0		0	0	0	0		0	1	0	0
463	2463	2	1	0	0	1	0	1	0	1	blood deficiency, b.pharyngitis	0	0	0	0	0	0	0	0	0	0	0		32	0	4		1		2	1		5	3		1	2	7	0		0	0	0	0		0	1	0	0
464	2464	2	2	0	0	0	0	0	0	0		0	1	0	0	0	1	0	0	0	1	1	epileptic patient	45	1	4		1		2	4		8	3		1	1	8	0		0	0	0	0		1	0	0	1
465	2465	1	1	1	0	1	0	1	0	0		0	0	0	0	0	0	0	0	0	0	0		42	0	4		1		2	1		5	3		1	1	7	0		0	0	0	0		1	1	0	0
466	2466	1	1	0	0	0	0	0	1	0		0	0	0	0	0	0	0	0	0	0	0		30	0	4		1		2	1		5	3		1	1	7	0		0	0	0	0		0	0	0	0
467	2467	1	1	1	1	0	1	0	0	1	Skin TB	0	0	0	0	0	0	0	0	0	0	0		34	0	4		1		2	2		5	3		1	2	8	1	2	0	0	0	0		1	1	1	1
468	2468	2	2	0	0	0	0	0	0	0		1	1	0	0	0	0	0	0	0	1	1	skin infection, Upper respiratory infection	59	0	4		1		2	1		5	9		1	1	8	0		0	0	0	0		1	0	0	1
469	2469	1	1	0	0	0	0	0	1	1	Irregular mensis	0	0	0	0	0	0	0	0	0	0	0		37	0	7	Hindko	1		2	4		5	1		1	2	5	1	2	0	0	0	0		0	0	0	0
470	2470	2	2	0	0	0	0	0	0	0		1	1	0	0	0	0	0	0	0	1	0		68	0	7	Hindko	1		3	1		5	1		1	1	8	0		0	0	0	0		0	0	0	0
471	2471	1	1	1	1	0	0	0	0	0		0	0	0	0	0	0	0	0	0	0	0		64	0	7	Hindko	1		3	1		5	9		1	2	3	1	2	0	0	0	0		0	0	0	1
472	2472	2	1	1	0	0	0	1	0	0		0	0	0	0	0	0	0	0	0	0	0		36	0	4		1		3	1		5	1		1	1	5	0		0	0	0	0		0	1	0	0
473	2473	2	2	0	0	0	0	0	0	0		1	1	1	0	0	0	0	0	0	1	1	burning sensation in all limbs	66	1	4		1		2	2		8	9		1	2	4	1	2	0	0	0	0		1	0	0	1
474	2474	2	2	0	0	0	0	0	0	0		0	1	0	0	0	1	0	0	0	1	1	Sore throat and nausea	51	0	1		1		2	5		5	4		1	1	3	0		0	0	0	0		1	0	0	1
475	2475	2	1	0	1	1	0	0	0	0		0	0	0	0	0	0	0	0	0	0	0		46	0	1		1		3	4		5	3		1	2	4	1	1	1	1	1	0		1	1	0	1
476	2476	2	1	1	1	1	0	0	0	1	Asthma	0	0	0	0	0	0	0	0	0	0	0		32	0	4		1		3	1		2	4		1	1	8	1	2	0	0	0	0		0	1	0	0
477	2477	1	1	0	0	0	1	0	0	0		0	0	0	0	0	0	0	0	0	0	0		36	0	7	Hindko	1		3	5		2	3		1	1	1	1	1	1	1	1	1		0	0	0	0
478	2478	1	1	0	0	1	1	0	0	0		0	0	0	0	0	0	0	0	0	0	0		58	1	7	Hindko	1		2	5		8	1		1	1	3	0		0	0	0	0		1	1	0	0
479	2479	1	1	0	0	1	1	0	0	0		0	0	0	0	0	0	0	0	0	0	0		38	0	4		1		2	1		5	9		1	2	9	0		0	0	0	0		1	0	0	0
480	2480	1	1	0	0	1	1	0	0	0		0	0	0	0	0	0	0	0	0	0	0		44	0	4		1		2	1		5	1		1	2	8	0		0	0	0	0		0	0	0	0
481	2481	1	1	1	0	1	0	1	0	0		0	0	0	0	0	0	0	0	0	0	0		44	0	7	Hindko	1		3	2		2	3		1	1	4	1	1	1	1	1	0		0	0	0	0
482	2482	2	1	0	1	1	0	1	0	1	Hypothyroidism	0	0	0	0	0	0	0	0	0	0	0		46	0	4		1		3	1		5	3		1	1	9	1	2	0	0	0	0		1	0	0	1
483	1483	1	2	0	0	0	0	0	0	0		1	0	1	0	0	0	0	0	0	1	1	Fever	60	0	4		1		3	1		5	3		1	2	8	0		0	0	0	0		1	0	0	1
484	1484	1	1	0	0	0	0	0	1	0		0	0	0	0	0	0	0	0	0	0	0		36	0	4		1		2	1		5	3		1	2	4	0		0	0	0	0		0	1	0	1
485	1485	2	2	0	0	0	0	0	0	0		1	1	0	0	0	0	0	0	0	1	0		55	1	4		1		2	4		8	9		1	2	10	1	2	0	0	0	0		0	0	0	0
486	1486	1	2	0	0	0	0	0	0	0		0	1	0	0	0	0	0	0	0	1	0		56	0	4		1		2	1		5	9		1	1	6	0		0	0	0	0		1	0	0	1
487	1487	2	2	0	0	0	0	0	0	0		1	1	0	0	0	0	0	0	0	1	0		66	0	4		1		2	1		5	9		1	2	2	0		0	0	0	0		1	0	0	1
488	1488	1	1	0	0	1	0	1	1	0		0	0	0	0	0	0	0	0	0	0	0		79	0	4		1		2	1		5	9		1	2	2	0		0	0	0	0		0	0	0	0
489	1489	1	2	0	0	0	0	0	0	0		1	0	0	0	0	0	0	0	0	1	1	Gastroenteritis, Skin infections, Musculoskeletal Problem	84	1	4		1		2	1		8	9		1	2	2	0		0	0	0	0		0	0	0	0
490	1490	2	2	0	0	0	0	0	0	0		1	1	0	0	0	0	0	0	0	1	1	Eczema hands	65	1	6		1		2	1		8	3		1	1	7	1	2	0	0	0	0		1	0	0	0
491	1491	2	2	0	0	0	0	0	0	0		0	1	0	0	0	0	1	0	0	1	1	Fever, Asthma	58	0	4		1		2	1		5	9		1	1	5	0		0	0	0	0		0	0	0	0
492	1492	2	2	0	0	0	0	0	0	0		0	1	0	0	0	0	0	0	0	1	0		52	0	4		1		2	1		5	9		1	2	8	0		0	0	0	0		0	0	0	0
493	1493	1	1	0	1	0	1	0	0	0		0	0	0	0	0	0	0	0	0	0	0		38	1	4		1		2	5		2	5		1	1	14	1	1	1	1	1	1		0	1	0	0
494	1494	1	1	1	1	0	0	0	0	0		0	0	0	0	0	0	0	0	0	0	0		30	0	4		1		2	1		5	9		1	2	6	0		0	0	0	0		0	0	0	1
495	1495	2	1	1	1	1	0	0	0	0		0	0	0	0	0	0	0	0	0	0	0		36	1	3		1		2	1		2	3		1	2	6	1	2	0	0	0	0		0	0	0	0
496	1496	2	2	0	0	0	0	0	0	0		0	1	0	0	0	0	0	0	0	1	0		66	0	4		1		2	1		5	9		1	1	5	0		0	0	0	0		1	0	0	1
497	1497	2	2	0	0	0	0	0	0	0		1	1	0	0	0	0	0	0	0	1	0		52	1	1		1		2	4		2	3		1	1	5	1	2	0	0	0	0		1	1	0	0
498	1498	2	1	0	0	1	0	1	1	0		0	0	0	0	0	0	0	0	0	0	0		41	0	4		1		3	1		5	9		1	1	5	1	2	0	0	0	0		1	1	0	1
499	1499	1	1	1	0	0	0	0	0	0		0	0	0	0	0	0	0	0	0	0	0		38	0	4		1		2	1		5	3		1	2	7	1	2	0	0	0	0		0	0	0	0
500	1500	1	2	0	0	0	0	0	0	0		1	1	0	0	0	0	0	0	0	1	0		40	0	1		1		2	3		2	4		1	1	5	0		0	0	0	0		0	1	0	1
501	1501	2	2	0	0	0	0	0	0	0		0	1	0	1	0	0	0	0	0	1	0		50	0	4		1		2	1		5	3		1	1	5	0		0	0	0	0		0	0	0	0
[truncated: 143 more columns]
